# Supplementary material for: N439K Variant in Spike Protein Alter the Infection Efficiency and Antigenicity of SARS-CoV-2 Based on Molecular Dynamics Simulation
Source: Front Cell Dev Biol. 2021 Aug 3;9:697035. doi: 10.3389/fcell.2021.697035 (PMC8369991; doi:10.3389/fcell.2021.697035)
Supplement: Supplementary Table 1 — Statistics of the mutations of SARS-CoV-2 from GISAID database. [file Table_1.xlsx]

## Sheet: Sheet1
Supplementary Table S1
AAchange	Number
D614G	48845
D936Y	718
P1263L	519
L5F	480
N439K	466
R21I	400
L54F	291
V1176F	229
D839Y	211
A879S	162
S477N	147
L18F	138
K1073N	121
R847K	110
F1121L	109
Q675H	108
T478I	98
H49Y	94
T29I	88
A829T	88
G769V	82
P479S	66
A846V	62
G1124V	61
S1252P	60
R214L	59
E583D	58
S939F	57
T95I	55
Q677H	54
A1020V	52
Q1208H	51
S98F	51
G1219C	50
V367F	50
