# Supplementary material for: N439K Variant in Spike Protein Alter the Infection Efficiency and Antigenicity of SARS-CoV-2 Based on Molecular Dynamics Simulation
Source: Front Cell Dev Biol. 2021 Aug 3;9:697035. doi: 10.3389/fcell.2021.697035 (PMC8369991; doi:10.3389/fcell.2021.697035)
Supplement: Supplementary Table 3 — Details on both RBD-hACE2 complexes for all simulated systems. [file Table_3.xlsx]

## Sheet: RMSD_wild
Supplementary Table S3. Details on both RBD-hACE2 complexes for all simulated systems.
# This file was created Wed Aug 19 16:39:51 2020
# Created by:
# :-) GROMACS - gmx rms, VERSION 5.1.4 (-:
#
# Executable: /home/xuchang/Software/gromacs-5.1.4/bin/gmx
# Data prefix: /home/xuchang/Software/gromacs-5.1.4
# Command line:
# gmx rms -s ../md_0_1.tpr -f ../md_0_1_noPBC.xtc -n ../myindex.ndx -o rmsd_Com.xvg -tu ns
# gmx rms is part of G R O M A C S:
#
# Gromacs Runs One Microsecond At Cannonball Speeds
#
@ title "RMSD"
@ xaxis label "Time (ns)"
@ yaxis label "RMSD (nm)"
@TYPE xy
@ subtitle "Protein after lsq fit to Backbone"
0.0000000 0.0005015
0.0100000 0.0931277
0.0200000 0.0974223
0.0300000 0.1158417
0.0400000 0.1254667
0.0500000 0.1350120
0.0600000 0.1315649
0.0700000 0.1331028
0.0800000 0.1476509
0.0900000 0.1497000
0.1000000 0.1601767
0.1100000 0.1439805
0.1200000 0.1516267
0.1300000 0.1504758
0.1400000 0.1424680
0.1500000 0.1605555
0.1600000 0.1738450
0.1700000 0.1546080
0.1800000 0.1499615
0.1900000 0.1371552
0.2000000 0.1427287
0.2100000 0.1511327
0.2200000 0.1434990
0.2300000 0.1688626
0.2400000 0.1527254
0.2500000 0.1655672
0.2600000 0.1608649
0.2700000 0.1482264
0.2800000 0.1561957
0.2900000 0.1485641
0.3000000 0.1531321
0.3100000 0.1531901
0.3200000 0.1577936
0.3300000 0.1457088
0.3400000 0.1437243
0.3500000 0.1441447
0.3600000 0.1358569
0.3700000 0.1507569
0.3800000 0.1538499
0.3900000 0.1648667
0.4000000 0.1691974
0.4100000 0.1619120
0.4200000 0.1611372
0.4300000 0.1518365
0.4400000 0.1530278
0.4500000 0.1555384
0.4600000 0.1689850
0.4700000 0.1650530
0.4800000 0.1709235
0.4900000 0.1724872
0.5000000 0.1798580
0.5100001 0.1600383
0.5200000 0.1636391
0.5300000 0.1704971
0.5400000 0.1697019
0.5500000 0.1724165
0.5600000 0.1770288
0.5700001 0.1704226
0.5800000 0.1712819
0.5900000 0.1783046
0.6000000 0.1784067
0.6100000 0.1694059
0.6200000 0.1759142
0.6300001 0.1730192
0.6400000 0.2033922
0.6500000 0.1810686
0.6600000 0.1787051
0.6700000 0.1728699
0.6800000 0.1685323
0.6900001 0.1690818
0.7000000 0.1658309
0.7100000 0.1724273
0.7200000 0.1837351
0.7300000 0.1812729
0.7400000 0.1780459
0.7500001 0.1802243
0.7600001 0.1620559
0.7700000 0.1632668
0.7800000 0.1610793
0.7900000 0.1543130
0.8000000 0.1585396
0.8100001 0.1678594
0.8200001 0.1593940
0.8300000 0.1613589
0.8400000 0.1691053
0.8500000 0.1529413
0.8600000 0.1501240
0.8700001 0.1598489
0.8800001 0.1693564
0.8900000 0.1623432
0.9000000 0.1639917
0.9100000 0.1622483
0.9200000 0.1550787
0.9300001 0.1580725
0.9400001 0.1535463
0.9500000 0.1600821
0.9600000 0.1605125
0.9700000 0.1646449
0.9800000 0.1615712
0.9900001 0.1814746
1.0000000 0.1803433
1.0100000 0.1690593
1.0200001 0.1676195
1.0300001 0.1822323
1.0400001 0.1750339
1.0500001 0.1796299
1.0600001 0.1762869
1.0700001 0.1866960
1.0800000 0.1924695
1.0900000 0.1948911
1.1000000 0.2096207
1.1100000 0.2120676
1.1200000 0.1992341
1.1300000 0.1974145
1.1400001 0.1872682
1.1500001 0.1953327
1.1600001 0.1920116
1.1700001 0.1966054
1.1800001 0.1879638
1.1900001 0.1997754
1.2000000 0.2063756
1.2100000 0.1939630
1.2200000 0.1829520
1.2300000 0.1764342
1.2400000 0.1818885
1.2500000 0.1737021
1.2600001 0.1755184
1.2700001 0.1846165
1.2800001 0.1718465
1.2900001 0.1829131
1.3000001 0.1860077
1.3100001 0.1848024
1.3200001 0.1790712
1.3300000 0.1858528
1.3400000 0.1734573
1.3500000 0.1803490
1.3600000 0.1780528
1.3700001 0.1694144
1.3800001 0.1673415
1.3900001 0.1768216
1.4000001 0.1753472
1.4100001 0.1606119
1.4200001 0.1664847
1.4300001 0.1778072
1.4400001 0.1639397
1.4500000 0.1710655
1.4600000 0.1705947
1.4700000 0.1770227
1.4800000 0.1894177
1.4900001 0.1812653
1.5000001 0.1761641
1.5100001 0.1743922
1.5200001 0.1726714
1.5300001 0.1782425
1.5400001 0.1956158
1.5500001 0.1944971
1.5600001 0.1931748
1.5700001 0.2004166
1.5800000 0.1878368
1.5900000 0.1834495
1.6000000 0.1773675
1.6100001 0.1865520
1.6200001 0.1786057
1.6300001 0.1810585
1.6400001 0.1713526
1.6500001 0.1770293
1.6600001 0.1863439
1.6700001 0.1820790
1.6800001 0.1871282
1.6900001 0.1959336
1.7000000 0.1914171
1.7100000 0.1936405
1.7200000 0.1982275
1.7300001 0.2225233
1.7400001 0.2145751
1.7500001 0.2193692
1.7600001 0.2068417
1.7700001 0.2177616
1.7800001 0.2108990
1.7900001 0.2244321
1.8000001 0.2120725
1.8100001 0.2136546
1.8200001 0.2123291
1.8300000 0.2133165
1.8400000 0.2155853
1.8500001 0.2242376
1.8600001 0.2314611
1.8700001 0.2226408
1.8800001 0.2364418
1.8900001 0.2348572
1.9000001 0.2298456
1.9100001 0.2193861
1.9200001 0.2210331
1.9300001 0.2292116
1.9400001 0.2283860
1.9500000 0.2252173
1.9600000 0.2030971
1.9700001 0.2058553
1.9800001 0.2019441
1.9900001 0.2001721
2.0000000 0.1872876
2.0100000 0.1883900
2.0200000 0.1838943
2.0300002 0.1779555
2.0400002 0.1885715
2.0500002 0.1849393
2.0600002 0.1898943
2.0700002 0.1979075
2.0800002 0.2022641
2.0900002 0.2039056
2.1000001 0.2105438
2.1100001 0.2086438
2.1200001 0.2136386
2.1300001 0.2058027
2.1400001 0.2094150
2.1500001 0.2107053
2.1600001 0.2125271
2.1700001 0.2065370
2.1800001 0.2164561
2.1900001 0.2214002
2.2000000 0.2207028
2.2100000 0.2315397
2.2200000 0.2241929
2.2300000 0.2204045
2.2400000 0.2143430
2.2500000 0.2224905
2.2600000 0.2256254
2.2700002 0.2273009
2.2800002 0.2212972
2.2900002 0.2269426
2.3000002 0.2233808
2.3100002 0.2252277
2.3200002 0.2368545
2.3300002 0.2195563
2.3400002 0.2049329
2.3500001 0.2209083
2.3600001 0.2146965
2.3700001 0.2027736
2.3800001 0.2068090
2.3900001 0.2007084
2.4000001 0.2031724
2.4100001 0.2111612
2.4200001 0.2081416
2.4300001 0.2013376
2.4400001 0.1987702
2.4500000 0.2003746
2.4600000 0.2013551
2.4700000 0.2012872
2.4800000 0.1858223
2.4900000 0.1886846
2.5000000 0.1925556
2.5100002 0.1925606
2.5200002 0.2037677
2.5300002 0.1998690
2.5400002 0.1980302
2.5500002 0.2000389
2.5600002 0.1976866
2.5700002 0.1971399
2.5800002 0.1906094
2.5900002 0.1902463
2.6000001 0.2046324
2.6100001 0.2047557
2.6200001 0.2052734
2.6300001 0.2077790
2.6400001 0.1970159
2.6500001 0.1940427
2.6600001 0.2013613
2.6700001 0.1989077
2.6800001 0.2004061
2.6900001 0.2007310
2.7000000 0.2050952
2.7100000 0.2000702
2.7200000 0.2063924
2.7300000 0.1977852
2.7400002 0.2093688
2.7500002 0.2072951
2.7600002 0.2207826
2.7700002 0.2078267
2.7800002 0.2010120
2.7900002 0.2151930
2.8000002 0.2239407
2.8100002 0.1979308
2.8200002 0.2135820
2.8300002 0.2245424
2.8400002 0.2201232
2.8500001 0.2209453
2.8600001 0.2371812
2.8700001 0.2490853
2.8800001 0.2293747
2.8900001 0.2423982
2.9000001 0.2372977
2.9100001 0.2419474
2.9200001 0.2497138
2.9300001 0.2448109
2.9400001 0.2426630
2.9500000 0.2523619
2.9600000 0.2585877
2.9700000 0.2525950
2.9800003 0.2546684
2.9900002 0.2474733
3.0000002 0.2536005
3.0100002 0.2474771
3.0200002 0.2554978
3.0300002 0.2458992
3.0400002 0.2721444
3.0500002 0.2501015
3.0600002 0.2494512
3.0700002 0.2487109
3.0800002 0.2450043
3.0900002 0.2471609
3.1000001 0.2371108
3.1100001 0.2509387
3.1200001 0.2392389
3.1300001 0.2326043
3.1400001 0.2229546
3.1500001 0.2206862
3.1600001 0.2269594
3.1700001 0.2359500
3.1800001 0.2639326
3.1900001 0.2583079
3.2000000 0.2543587
3.2100000 0.2636251
3.2200003 0.2599276
3.2300003 0.2755150
3.2400002 0.2772296
3.2500002 0.2965946
3.2600002 0.2957585
3.2700002 0.3078485
3.2800002 0.2858110
3.2900002 0.2991299
3.3000002 0.2767304
3.3100002 0.2733899
3.3200002 0.2721453
3.3300002 0.2580728
3.3400002 0.2762673
3.3500001 0.2918417
3.3600001 0.2875357
3.3700001 0.2874082
3.3800001 0.2922235
3.3900001 0.2841165
3.4000001 0.2816627
3.4100001 0.2843845
3.4200001 0.2738941
3.4300001 0.2759123
3.4400001 0.2536444
3.4500000 0.2402643
3.4600003 0.2468815
3.4700003 0.2434758
3.4800003 0.2436321
3.4900002 0.2511315
3.5000002 0.2477413
3.5100002 0.2516926
3.5200002 0.2309862
3.5300002 0.2444128
3.5400002 0.2499442
3.5500002 0.2659149
3.5600002 0.2526549
3.5700002 0.2414300
3.5800002 0.2432120
3.5900002 0.2526003
3.6000001 0.2497056
3.6100001 0.2462384
3.6200001 0.2372599
3.6300001 0.2294205
3.6400001 0.2342163
3.6500001 0.2457554
3.6600001 0.2512538
3.6700001 0.2489714
3.6800001 0.2469966
3.6900001 0.2492584
3.7000003 0.2326206
3.7100003 0.2451018
3.7200003 0.2448102
3.7300003 0.2422915
3.7400002 0.2244264
3.7500002 0.2365135
3.7600002 0.2305783
3.7700002 0.2440658
3.7800002 0.2507153
3.7900002 0.2511455
3.8000002 0.2520444
3.8100002 0.2677506
3.8200002 0.2482446
3.8300002 0.2505612
3.8400002 0.2435514
3.8500001 0.2501952
3.8600001 0.2547065
3.8700001 0.2501473
3.8800001 0.2493032
3.8900001 0.2275785
3.9000001 0.2268868
3.9100001 0.2281420
3.9200001 0.2432169
3.9300003 0.2275429
3.9400003 0.2220542
3.9500003 0.2054337
3.9600003 0.1971079
3.9700003 0.1998353
3.9800003 0.2200367
3.9900002 0.2416095
4.0000000 0.2419895
4.0100002 0.2294262
4.0200000 0.2477590
4.0300002 0.2459664
4.0400000 0.2369404
4.0500002 0.2543502
4.0600004 0.2477861
4.0700002 0.2517263
4.0800004 0.2615231
4.0900002 0.2541205
4.1000004 0.2516630
4.1100001 0.2535687
4.1200004 0.2706464
4.1300001 0.2636678
4.1400003 0.2506514
4.1500001 0.2558507
4.1600003 0.2514236
4.1700001 0.2593005
4.1800003 0.2520520
4.1900001 0.2425120
4.2000003 0.2434120
4.2100000 0.2469283
4.2200003 0.2520689
4.2300000 0.2377551
4.2400002 0.2370400
4.2500000 0.2496605
4.2600002 0.2488720
4.2700000 0.2647704
4.2800002 0.2570169
4.2900004 0.2583221
4.3000002 0.2566508
4.3100004 0.2725264
4.3200002 0.2637476
4.3300004 0.2780752
4.3400002 0.2811611
4.3500004 0.2781746
4.3600001 0.2583965
4.3700004 0.2676854
4.3800001 0.2651990
4.3900003 0.2505016
4.4000001 0.2388699
4.4100003 0.2486407
4.4200001 0.2480898
4.4300003 0.2436429
4.4400001 0.2534413
4.4500003 0.2556849
4.4600000 0.2389431
4.4700003 0.2566068
4.4800000 0.2583136
4.4900002 0.2479412
4.5000000 0.2481652
4.5100002 0.2465280
4.5200000 0.2369434
4.5300002 0.2445117
4.5400004 0.2408841
4.5500002 0.2387637
4.5600004 0.2325739
4.5700002 0.2347877
4.5800004 0.2343963
4.5900002 0.2372218
4.6000004 0.2380401
4.6100001 0.2407862
4.6200004 0.2308211
4.6300001 0.2441336
4.6400003 0.2342775
4.6500001 0.2307947
4.6600003 0.2326923
4.6700001 0.2329340
4.6800003 0.2413620
4.6900001 0.2217128
4.7000003 0.2363084
4.7100000 0.2391835
4.7200003 0.2590016
4.7300000 0.2657099
4.7400002 0.2641363
4.7500000 0.2658546
4.7600002 0.2772939
4.7700005 0.2643588
4.7800002 0.2787688
4.7900004 0.2786413
4.8000002 0.2939779
4.8100004 0.2815530
4.8200002 0.2692637
4.8300004 0.2806435
4.8400002 0.2994765
4.8500004 0.2949251
4.8600001 0.2970614
4.8700004 0.2934936
4.8800001 0.2980065
4.8900003 0.3095408
4.9000001 0.3110913
4.9100003 0.2944834
4.9200001 0.2728193
4.9300003 0.2955828
4.9400001 0.2869504
4.9500003 0.2770382
4.9600000 0.2924695
4.9700003 0.3005373
4.9800000 0.2937941
4.9900002 0.2987453
5.0000000 0.3049742
5.0100002 0.3020803
5.0200005 0.2855633
5.0300002 0.2976817
5.0400004 0.2916431
5.0500002 0.3014779
5.0600004 0.3124014
5.0700002 0.3350785
5.0800004 0.3321551
5.0900002 0.3428036
5.1000004 0.3621602
5.1100001 0.3666297
5.1200004 0.3326210
5.1300001 0.3297912
5.1400003 0.3342732
5.1500001 0.3253070
5.1600003 0.3334667
5.1700001 0.3367260
5.1800003 0.3458171
5.1900001 0.3249438
5.2000003 0.3399504
5.2100000 0.3194666
5.2200003 0.3195409
5.2300000 0.3404804
5.2400002 0.3443309
5.2500005 0.3440320
5.2600002 0.3483426
5.2700005 0.3424553
5.2800002 0.3345050
5.2900004 0.3170640
5.3000002 0.2974872
5.3100004 0.2951936
5.3200002 0.2885686
5.3300004 0.2861593
5.3400002 0.2863637
5.3500004 0.2784676
5.3600001 0.2691828
5.3700004 0.2667499
5.3800001 0.2806169
5.3900003 0.2743562
5.4000001 0.2865975
5.4100003 0.2960182
5.4200001 0.2876532
5.4300003 0.2963207
5.4400001 0.3037548
5.4500003 0.2989229
5.4600000 0.2821359
5.4700003 0.2847778
5.4800005 0.2658602
5.4900002 0.2406756
5.5000005 0.2496068
5.5100002 0.2504228
5.5200005 0.2627137
5.5300002 0.2691757
5.5400004 0.2628045
5.5500002 0.2703938
5.5600004 0.2610342
5.5700002 0.2629360
5.5800004 0.2673172
5.5900002 0.2581727
5.6000004 0.2677972
5.6100001 0.2550967
5.6200004 0.2437273
5.6300001 0.2552555
5.6400003 0.2468159
5.6500001 0.2561357
5.6600003 0.2559863
5.6700001 0.2515991
5.6800003 0.2458265
5.6900001 0.2365590
5.7000003 0.2535559
5.7100000 0.2617801
5.7200003 0.2753770
5.7300005 0.2753812
5.7400002 0.2813073
5.7500005 0.2861628
5.7600002 0.2785245
5.7700005 0.2830495
5.7800002 0.2683662
5.7900004 0.2973132
5.8000002 0.2850885
5.8100004 0.2881902
5.8200002 0.2900712
5.8300004 0.2757840
5.8400002 0.2879634
5.8500004 0.3047560
5.8600001 0.2833345
5.8700004 0.2697118
5.8800001 0.2679075
5.8900003 0.2850457
5.9000001 0.3027620
5.9100003 0.3101290
5.9200001 0.3113076
5.9300003 0.3133726
5.9400001 0.3028408
5.9500003 0.2927651
5.9600005 0.3086363
5.9700003 0.2926120
5.9800005 0.2934442
5.9900002 0.2897669
6.0000005 0.2806176
6.0100002 0.2738506
6.0200005 0.2796437
6.0300002 0.2790963
6.0400004 0.2756668
6.0500002 0.2871046
6.0600004 0.2827924
6.0700002 0.2842284
6.0800004 0.2845499
6.0900002 0.2711098
6.1000004 0.2773790
6.1100001 0.2713884
6.1200004 0.2559867
6.1300001 0.2518501
6.1400003 0.2494350
6.1500001 0.2277178
6.1600003 0.2194211
6.1700001 0.2145832
6.1800003 0.2214241
6.1900001 0.2056833
6.2000003 0.2272484
6.2100005 0.2349521
6.2200003 0.2392936
6.2300005 0.2412764
6.2400002 0.2418055
6.2500005 0.2360611
6.2600002 0.2393773
6.2700005 0.2330652
6.2800002 0.2331953
6.2900004 0.2388136
6.3000002 0.2447637
6.3100004 0.2572497
6.3200002 0.2592541
6.3300004 0.2618931
6.3400002 0.2583000
6.3500004 0.2592774
6.3600001 0.2576192
6.3700004 0.2487234
6.3800001 0.2505704
6.3900003 0.2548252
6.4000001 0.2681573
6.4100003 0.2758475
6.4200001 0.2943044
6.4300003 0.3079347
6.4400005 0.2861863
6.4500003 0.2975642
6.4600005 0.2856972
6.4700003 0.2981659
6.4800005 0.2754015
6.4900002 0.2736103
6.5000005 0.2801146
6.5100002 0.2919033
6.5200005 0.2865905
6.5300002 0.2968870
6.5400004 0.2846442
6.5500002 0.2923620
6.5600004 0.2921751
6.5700002 0.2881274
6.5800004 0.2702930
6.5900002 0.2913842
6.6000004 0.2929368
6.6100001 0.2668781
6.6200004 0.2629516
6.6300001 0.2758570
6.6400003 0.2854345
6.6500001 0.2662702
6.6600003 0.2619035
6.6700006 0.2620343
6.6800003 0.2613930
6.6900005 0.2495852
6.7000003 0.2443705
6.7100005 0.2626359
6.7200003 0.2448366
6.7300005 0.2574347
6.7400002 0.2558255
6.7500005 0.2528940
6.7600002 0.2470570
6.7700005 0.2614758
6.7800002 0.2468281
6.7900004 0.2516839
6.8000002 0.2377132
6.8100004 0.2438364
6.8200002 0.2550701
6.8300004 0.2536815
6.8400002 0.2611881
6.8500004 0.2524154
6.8600001 0.2515838
6.8700004 0.2536720
6.8800001 0.2641083
6.8900003 0.2627177
6.9000001 0.2819435
6.9100003 0.2887730
6.9200006 0.2883080
6.9300003 0.2883486
6.9400005 0.2682208
6.9500003 0.2601030
6.9600005 0.2567523
6.9700003 0.2579217
6.9800005 0.2614283
6.9900002 0.2532719
7.0000005 0.2475027
7.0100002 0.2660645
7.0200005 0.2508167
7.0300002 0.2496208
7.0400004 0.2593762
7.0500002 0.2549388
7.0600004 0.2586462
7.0700002 0.2577697
7.0800004 0.2536876
7.0900002 0.2422433
7.1000004 0.2336689
7.1100001 0.2358522
7.1200004 0.2369509
7.1300001 0.2299050
7.1400003 0.2221850
7.1500006 0.2386102
7.1600003 0.2542829
7.1700006 0.2522971
7.1800003 0.2617338
7.1900005 0.2743837
7.2000003 0.2527268
7.2100005 0.2527756
7.2200003 0.2558111
7.2300005 0.2577739
7.2400002 0.2667892
7.2500005 0.2639476
7.2600002 0.2610870
7.2700005 0.2720674
7.2800002 0.2639498
7.2900004 0.2657435
7.3000002 0.2764214
7.3100004 0.2942286
7.3200002 0.2908098
7.3300004 0.2771920
7.3400002 0.2833878
7.3500004 0.2724752
7.3600001 0.2737713
7.3700004 0.2848940
7.3800001 0.2657443
7.3900003 0.2674511
7.4000006 0.2537297
7.4100003 0.2445206
7.4200006 0.2427831
7.4300003 0.2409279
7.4400005 0.2346061
7.4500003 0.2521938
7.4600005 0.2534557
7.4700003 0.2716964
7.4800005 0.2854581
7.4900002 0.2775057
7.5000005 0.2810515
7.5100002 0.2940165
7.5200005 0.3185120
7.5300002 0.2958592
7.5400004 0.3076671
7.5500002 0.3153780
7.5600004 0.3104822
7.5700002 0.3113492
7.5800004 0.3036589
7.5900002 0.3070004
7.6000004 0.2946600
7.6100001 0.3028889
7.6200004 0.3014978
7.6300006 0.3074457
7.6400003 0.3151779
7.6500006 0.3205473
7.6600003 0.3154364
7.6700006 0.2989053
7.6800003 0.2917494
7.6900005 0.2804537
7.7000003 0.2651556
7.7100005 0.2565578
7.7200003 0.2579791
7.7300005 0.2771267
7.7400002 0.2664130
7.7500005 0.2590412
7.7600002 0.2741062
7.7700005 0.2536702
7.7800002 0.2585976
7.7900004 0.2593840
7.8000002 0.2511711
7.8100004 0.2592120
7.8200002 0.2585358
7.8300004 0.2635595
7.8400002 0.2664287
7.8500004 0.2456545
7.8600006 0.2466045
7.8700004 0.2397052
7.8800006 0.2488069
7.8900003 0.2472990
7.9000006 0.2613271
7.9100003 0.2484451
7.9200006 0.2542422
7.9300003 0.2425503
7.9400005 0.2531042
7.9500003 0.2487296
7.9600005 0.2429316
7.9700003 0.2362520
7.9800005 0.2391866
7.9900002 0.2465535
8.0000000 0.2474844
8.0100002 0.2482313
8.0200005 0.2363801
8.0300007 0.2475817
8.0400000 0.2567037
8.0500002 0.2848343
8.0600004 0.2946283
8.0700006 0.3036660
8.0799999 0.3038690
8.0900002 0.3050340
8.1000004 0.2985782
8.1100006 0.2916011
8.1200008 0.2637683
8.1300001 0.2537095
8.1400003 0.2694920
8.1500006 0.2728490
8.1600008 0.2710085
8.1700001 0.2678116
8.1800003 0.2538022
8.1900005 0.2571324
8.2000008 0.2611221
8.2100000 0.2734578
8.2200003 0.2795792
8.2300005 0.2670761
8.2400007 0.2736529
8.2500000 0.2806634
8.2600002 0.2811077
8.2700005 0.2976758
8.2800007 0.2937207
8.2900000 0.3007740
8.3000002 0.3011234
8.3100004 0.3149561
8.3200006 0.3147535
8.3299999 0.2988863
8.3400002 0.2945338
8.3500004 0.2802710
8.3600006 0.2837112
8.3700008 0.3114394
8.3800001 0.2867604
8.3900003 0.2920977
8.4000006 0.2964404
8.4100008 0.2744068
8.4200001 0.2686742
8.4300003 0.2506479
8.4400005 0.2632629
8.4500008 0.2662303
8.4600000 0.2803054
8.4700003 0.2738310
8.4800005 0.2788863
8.4900007 0.2861027
8.5000000 0.2965761
8.5100002 0.3078310
8.5200005 0.3023991
8.5300007 0.2707783
8.5400000 0.2757172
8.5500002 0.2855665
8.5600004 0.2717147
8.5700006 0.2711513
8.5800009 0.2652197
8.5900002 0.2907963
8.6000004 0.2775352
8.6100006 0.2936122
8.6200008 0.3050808
8.6300001 0.2778006
8.6400003 0.2836783
8.6500006 0.2813857
8.6600008 0.2726744
8.6700001 0.2922347
8.6800003 0.2883589
8.6900005 0.2910178
8.7000008 0.2796002
8.7100000 0.2856348
8.7200003 0.2635329
8.7300005 0.2692592
8.7400007 0.2740465
8.7500000 0.2858252
8.7600002 0.2773526
8.7700005 0.2765737
8.7800007 0.2912524
8.7900000 0.2965645
8.8000002 0.2916666
8.8100004 0.2946326
8.8200006 0.2851397
8.8300009 0.2849809
8.8400002 0.2688042
8.8500004 0.2914822
8.8600006 0.2870758
8.8700008 0.2744079
8.8800001 0.2874789
8.8900003 0.2794397
8.9000006 0.2731565
8.9100008 0.2801546
8.9200001 0.2848122
8.9300003 0.2710616
8.9400005 0.2792819
8.9500008 0.2804748
8.9600000 0.2820007
8.9700003 0.2956147
8.9800005 0.2895027
8.9900007 0.2963134
9.0000000 0.2934379
9.0100002 0.2947835
9.0200005 0.3057101
9.0300007 0.3310135
9.0400000 0.3175537
9.0500002 0.3105099
9.0600004 0.3076092
9.0700006 0.3167920
9.0800009 0.3273474
9.0900002 0.3265663
9.1000004 0.3456682
9.1100006 0.3317108
9.1200008 0.3236293
9.1300001 0.2961903
9.1400003 0.2959169
9.1500006 0.2782922
9.1600008 0.2932383
9.1700001 0.3037624
9.1800003 0.2999068
9.1900005 0.2757849
9.2000008 0.2911313
9.2100000 0.2943323
9.2200003 0.3227431
9.2300005 0.3348936
9.2400007 0.3165348
9.2500000 0.2994580
9.2600002 0.2996321
9.2700005 0.2918158
9.2800007 0.2908323
9.2900009 0.2931629
9.3000002 0.3070970
9.3100004 0.3113476
9.3200006 0.3059731
9.3300009 0.2989239
9.3400002 0.3076395
9.3500004 0.2933601
9.3600006 0.2906140
9.3700008 0.3006059
9.3800001 0.3009315
9.3900003 0.3054015
9.4000006 0.3078986
9.4100008 0.3032460
9.4200001 0.2898142
9.4300003 0.2775576
9.4400005 0.2823784
9.4500008 0.2725532
9.4600000 0.2897595
9.4700003 0.2938831
9.4800005 0.2996178
9.4900007 0.2929344
9.5000000 0.2964151
9.5100002 0.2918748
9.5200005 0.3074969
9.5300007 0.3130113
9.5400009 0.3170870
9.5500002 0.3107732
9.5600004 0.3291532
9.5700006 0.3179275
9.5800009 0.3102039
9.5900002 0.3202273
9.6000004 0.3286690
9.6100006 0.3249681
9.6200008 0.3237123
9.6300001 0.3155609
9.6400003 0.3129582
9.6500006 0.2909361
9.6600008 0.2746992
9.6700001 0.2849058
9.6800003 0.2787401
9.6900005 0.2876872
9.7000008 0.2804453
9.7100000 0.2771955
9.7200003 0.2693346
9.7300005 0.2861305
9.7400007 0.2935237
9.7500000 0.2888960
9.7600002 0.2941613
9.7700005 0.3012981
9.7800007 0.2790596
9.7900009 0.2832896
9.8000002 0.2932738
9.8100004 0.2954299
9.8200006 0.3027613
9.8300009 0.3285529
9.8400002 0.3187642
9.8500004 0.3166865
9.8600006 0.3054297
9.8700008 0.3016710
9.8800001 0.2921397
9.8900003 0.2961848
9.9000006 0.2870185
9.9100008 0.2727115
9.9200001 0.2742111
9.9300003 0.2949260
9.9400005 0.2929331
9.9500008 0.2998473
9.9600000 0.3139531
9.9700003 0.3002530
9.9800005 0.2908809
9.9900007 0.3025041
10.0000000 0.2991863
10.0100002 0.2995861
10.0200005 0.2956457
10.0300007 0.3115910
10.0400009 0.2909129
10.0500002 0.2933633
10.0600004 0.2976759
10.0700006 0.2659194
10.0800009 0.2654051
10.0900002 0.2646098
10.1000004 0.2573936
10.1100006 0.2675540
10.1200008 0.2800847
10.1300001 0.2788269
10.1400003 0.2862282
10.1500006 0.2774411
10.1600008 0.2762909
10.1700001 0.2794583
10.1800003 0.2730442
10.1900005 0.2719238
10.2000008 0.2717035
10.2100000 0.2862747
10.2200003 0.2833008
10.2300005 0.2669394
10.2400007 0.2666991
10.2500010 0.2888180
10.2600002 0.2879198
10.2700005 0.2952871
10.2800007 0.3031841
10.2900009 0.3012837
10.3000002 0.2983037
10.3100004 0.2877308
10.3200006 0.2952883
10.3300009 0.2753310
10.3400002 0.2813592
10.3500004 0.2812843
10.3600006 0.2933878
10.3700008 0.2786355
10.3800001 0.2884027
10.3900003 0.2688711
10.4000006 0.2744131
10.4100008 0.2766956
10.4200001 0.2862048
10.4300003 0.2866584
10.4400005 0.2855898
10.4500008 0.2902713
10.4600000 0.2807650
10.4700003 0.2740529
10.4800005 0.2760944
10.4900007 0.2797224
10.5000010 0.2851702
10.5100002 0.2747654
10.5200005 0.2657592
10.5300007 0.2605503
10.5400009 0.2763638
10.5500002 0.2734471
10.5600004 0.2818903
10.5700006 0.2812961
10.5800009 0.2712056
10.5900002 0.2856466
10.6000004 0.3014537
10.6100006 0.3056033
10.6200008 0.2829029
10.6300001 0.2868900
10.6400003 0.2934180
10.6500006 0.3088363
10.6600008 0.2963182
10.6700001 0.2830026
10.6800003 0.2993347
10.6900005 0.2989776
10.7000008 0.3020922
10.7100000 0.2887955
10.7200003 0.2860470
10.7300005 0.2867446
10.7400007 0.2799248
10.7500010 0.2796628
10.7600002 0.2668826
10.7700005 0.2672721
10.7800007 0.2588570
10.7900009 0.2898363
10.8000002 0.2845729
10.8100004 0.2789692
10.8200006 0.2768150
10.8300009 0.2548862
10.8400002 0.2646880
10.8500004 0.2680514
10.8600006 0.2610271
10.8700008 0.2692492
10.8800001 0.2718068
10.8900003 0.2726658
10.9000006 0.2758329
10.9100008 0.2740418
10.9200001 0.2833517
10.9300003 0.2682886
10.9400005 0.2613120
10.9500008 0.2841914
10.9600010 0.2668720
10.9700003 0.2544770
10.9800005 0.2748114
10.9900007 0.2676341
11.0000010 0.2759078
11.0100002 0.2647948
11.0200005 0.2580639
11.0300007 0.2544930
11.0400009 0.2663460
11.0500002 0.2614540
11.0600004 0.2681372
11.0700006 0.2628105
11.0800009 0.2786276
11.0900002 0.2658791
11.1000004 0.2713003
11.1100006 0.2822134
11.1200008 0.2798975
11.1300001 0.2815657
11.1400003 0.2825217
11.1500006 0.2929028
11.1600008 0.2829123
11.1700001 0.2754154
11.1800003 0.2643798
11.1900005 0.2680691
11.2000008 0.2739438
11.2100010 0.2610026
11.2200003 0.2520068
11.2300005 0.2541192
11.2400007 0.2485138
11.2500010 0.2513064
11.2600002 0.2569979
11.2700005 0.2708485
11.2800007 0.2626704
11.2900009 0.2571700
11.3000002 0.2666604
11.3100004 0.2656159
11.3200006 0.2683806
11.3300009 0.2687259
11.3400002 0.2650122
11.3500004 0.2654314
11.3600006 0.2589105
11.3700008 0.2632938
11.3800001 0.2638409
11.3900003 0.2631160
11.4000006 0.2623956
11.4100008 0.2630370
11.4200001 0.2603040
11.4300003 0.2638063
11.4400005 0.2603559
11.4500008 0.2637985
11.4600010 0.2630368
11.4700003 0.2582662
11.4800005 0.2564465
11.4900007 0.2662837
11.5000010 0.2625838
11.5100002 0.2735676
11.5200005 0.2780815
11.5300007 0.2737150
11.5400009 0.2722121
11.5500002 0.2979460
11.5600004 0.2839874
11.5700006 0.2677540
11.5800009 0.2704091
11.5900002 0.2799028
11.6000004 0.2675135
11.6100006 0.2708731
11.6200008 0.2628055
11.6300001 0.2564414
11.6400003 0.2564903
11.6500006 0.2573134
11.6600008 0.2599552
11.6700010 0.2627610
11.6800003 0.2590662
11.6900005 0.2588602
11.7000008 0.2601381
11.7100010 0.2560483
11.7200003 0.2623968
11.7300005 0.2690371
11.7400007 0.2701733
11.7500010 0.2698212
11.7600002 0.2776459
11.7700005 0.2633424
11.7800007 0.2680380
11.7900009 0.2592691
11.8000002 0.2824892
11.8100004 0.2769074
11.8200006 0.2791331
11.8300009 0.2782829
11.8400002 0.2702869
11.8500004 0.2620165
11.8600006 0.2747442
11.8700008 0.2681145
11.8800001 0.2614623
11.8900003 0.2719449
11.9000006 0.2689868
11.9100008 0.2661459
11.9200010 0.2475746
11.9300003 0.2443254
11.9400005 0.2569584
11.9500008 0.2666712
11.9600010 0.2594331
11.9700003 0.2654006
11.9800005 0.2529782
11.9900007 0.2531344
12.0000010 0.2451537
12.0100002 0.2536239
12.0200005 0.2453830
12.0300007 0.2429072
12.0400009 0.2503234
12.0500002 0.2410629
12.0600004 0.2493931
12.0700006 0.2449138
12.0800009 0.2476810
12.0900002 0.2458310
12.1000004 0.2557832
12.1100006 0.2634073
12.1200008 0.2536346
12.1300001 0.2524595
12.1400003 0.2714876
12.1500006 0.2700111
12.1600008 0.2614177
12.1700010 0.2511216
12.1800003 0.2334400
12.1900005 0.2386140
12.2000008 0.2572024
12.2100010 0.2621456
12.2200003 0.2562998
12.2300005 0.2566246
12.2400007 0.2565876
12.2500010 0.2546077
12.2600002 0.2542266
12.2700005 0.2610667
12.2800007 0.2719158
12.2900009 0.2531944
12.3000002 0.2507028
12.3100004 0.2542676
12.3200006 0.2648885
12.3300009 0.2516642
12.3400002 0.2642896
12.3500004 0.2564926
12.3600006 0.2449158
12.3700008 0.2519185
12.3800001 0.2585565
12.3900003 0.2565756
12.4000006 0.2529497
12.4100008 0.2545271
12.4200010 0.2418016
12.4300003 0.2538425
12.4400005 0.2651703
12.4500008 0.2820300
12.4600010 0.2673387
12.4700003 0.2631577
12.4800005 0.2633221
12.4900007 0.2814926
12.5000010 0.2741245
12.5100002 0.2691659
12.5200005 0.2676176
12.5300007 0.2522795
12.5400009 0.2508043
12.5500002 0.2474473
12.5600004 0.2458708
12.5700006 0.2640564
12.5800009 0.2655313
12.5900002 0.2577902
12.6000004 0.2482752
12.6100006 0.2639867
12.6200008 0.2601107
12.6300011 0.2697812
12.6400003 0.2688944
12.6500006 0.2657222
12.6600008 0.2773823
12.6700010 0.2877542
12.6800003 0.2828481
12.6900005 0.2788969
12.7000008 0.2557454
12.7100010 0.2566104
12.7200003 0.2596848
12.7300005 0.2600129
12.7400007 0.2615637
12.7500010 0.2648925
12.7600002 0.2717350
12.7700005 0.2700285
12.7800007 0.2714531
12.7900009 0.2809740
12.8000002 0.2636301
12.8100004 0.2796324
12.8200006 0.2816387
12.8300009 0.2759638
12.8400002 0.2738091
12.8500004 0.2994269
12.8600006 0.2895486
12.8700008 0.2843513
12.8800011 0.2900291
12.8900003 0.2766059
12.9000006 0.2676872
12.9100008 0.2655324
12.9200010 0.2614211
12.9300003 0.2601174
12.9400005 0.2670892
12.9500008 0.2807605
12.9600010 0.2752382
12.9700003 0.2587227
12.9800005 0.2623120
12.9900007 0.2537561
13.0000010 0.2413709
13.0100002 0.2618731
13.0200005 0.2643801
13.0300007 0.2714967
13.0400009 0.2682897
13.0500002 0.2628747
13.0600004 0.2634658
13.0700006 0.2613345
13.0800009 0.2556293
13.0900002 0.2484345
13.1000004 0.2640905
13.1100006 0.2535006
13.1200008 0.2509330
13.1300011 0.2392201
13.1400003 0.2367324
13.1500006 0.2402922
13.1600008 0.2407801
13.1700010 0.2455565
13.1800003 0.2458160
13.1900005 0.2479850
13.2000008 0.2453742
13.2100010 0.2483892
13.2200003 0.2584594
13.2300005 0.2613805
13.2400007 0.2609263
13.2500010 0.2590240
13.2600002 0.2524331
13.2700005 0.2460082
13.2800007 0.2445890
13.2900009 0.2325255
13.3000002 0.2447890
13.3100004 0.2391046
13.3200006 0.2506354
13.3300009 0.2576833
13.3400011 0.2667325
13.3500004 0.2624334
13.3600006 0.2726656
13.3700008 0.2902209
13.3800011 0.3095658
13.3900003 0.3070003
13.4000006 0.2849079
13.4100008 0.3006045
13.4200010 0.3271702
13.4300003 0.3103319
13.4400005 0.3201552
13.4500008 0.3298113
13.4600010 0.3153013
13.4700003 0.3207645
13.4800005 0.3121728
13.4900007 0.3161509
13.5000010 0.2999698
13.5100002 0.3111310
13.5200005 0.2870231
13.5300007 0.2919510
13.5400009 0.2826318
13.5500002 0.2804672
13.5600004 0.2888967
13.5700006 0.2872678
13.5800009 0.2853132
13.5900011 0.2729732
13.6000004 0.2926118
13.6100006 0.2879626
13.6200008 0.2864703
13.6300011 0.2926100
13.6400003 0.2812496
13.6500006 0.2802826
13.6600008 0.2914684
13.6700010 0.2832670
13.6800003 0.2896966
13.6900005 0.2865690
13.7000008 0.2871544
13.7100010 0.3019147
13.7200003 0.2959535
13.7300005 0.2897374
13.7400007 0.2876775
13.7500010 0.3150256
13.7600002 0.3300737
13.7700005 0.3329520
13.7800007 0.3234888
13.7900009 0.3132394
13.8000002 0.3037344
13.8100004 0.2859038
13.8200006 0.2770450
13.8300009 0.2951756
13.8400011 0.2883667
13.8500004 0.2858380
13.8600006 0.2687247
13.8700008 0.2875242
13.8800011 0.2948244
13.8900003 0.2966552
13.9000006 0.3115475
13.9100008 0.3092425
13.9200010 0.3003041
13.9300003 0.3006990
13.9400005 0.2841276
13.9500008 0.2693698
13.9600010 0.2665914
13.9700003 0.2597083
13.9800005 0.2443893
13.9900007 0.2568505
14.0000010 0.2614004
14.0100002 0.2623669
14.0200005 0.2626605
14.0300007 0.2580175
14.0400009 0.2562917
14.0500002 0.2572472
14.0600004 0.2537824
14.0700006 0.2577909
14.0800009 0.2621736
14.0900011 0.2661982
14.1000004 0.2616512
14.1100006 0.2582401
14.1200008 0.2512428
14.1300011 0.2708587
14.1400003 0.2657403
14.1500006 0.2599688
14.1600008 0.2643490
14.1700010 0.2543150
14.1800003 0.2571074
14.1900005 0.2576149
14.2000008 0.2616667
14.2100010 0.2865463
14.2200003 0.3002722
14.2300005 0.2915978
14.2400007 0.2898090
14.2500010 0.2949927
14.2600002 0.2819070
14.2700005 0.2815510
14.2800007 0.2793402
14.2900009 0.2686810
14.3000011 0.2726333
14.3100004 0.2746192
14.3200006 0.2570158
14.3300009 0.2570762
14.3400011 0.2667865
14.3500004 0.2530298
14.3600006 0.2748346
14.3700008 0.2821193
14.3800011 0.2962933
14.3900003 0.2870551
14.4000006 0.2690246
14.4100008 0.2686364
14.4200010 0.2890688
14.4300003 0.2918313
14.4400005 0.2913258
14.4500008 0.2970729
14.4600010 0.2969078
14.4700003 0.2814438
14.4800005 0.2861930
14.4900007 0.2830066
14.5000010 0.2819589
14.5100002 0.2689744
14.5200005 0.2671597
14.5300007 0.2670785
14.5400009 0.2510615
14.5500011 0.2547919
14.5600004 0.2581063
14.5700006 0.2678633
14.5800009 0.2869880
14.5900011 0.2874566
14.6000004 0.2690376
14.6100006 0.2694389
14.6200008 0.2563431
14.6300011 0.2508988
14.6400003 0.2594791
14.6500006 0.2767631
14.6600008 0.2790142
14.6700010 0.2718721
14.6800003 0.2578378
14.6900005 0.2568183
14.7000008 0.2579825
14.7100010 0.2633947
14.7200003 0.2635160
14.7300005 0.2706654
14.7400007 0.2630293
14.7500010 0.2805510
14.7600002 0.2851463
14.7700005 0.2921028
14.7800007 0.2672828
14.7900009 0.2714972
14.8000011 0.2747459
14.8100004 0.2865745
14.8200006 0.2807310
14.8300009 0.2640417
14.8400011 0.2497796
14.8500004 0.2615069
14.8600006 0.2490798
14.8700008 0.2517635
14.8800011 0.2605015
14.8900003 0.2643395
14.9000006 0.2547429
14.9100008 0.2452659
14.9200010 0.2402654
14.9300003 0.2353378
14.9400005 0.2280128
14.9500008 0.2302729
14.9600010 0.2379845
14.9700003 0.2379423
14.9800005 0.2353140
14.9900007 0.2353573
15.0000010 0.2481964
15.0100012 0.2633050
15.0200005 0.2819677
15.0300007 0.2887276
15.0400009 0.2859478
15.0500011 0.2674104
15.0600004 0.2648160
15.0700006 0.2688311
15.0800009 0.2669303
15.0900011 0.2756044
15.1000004 0.2872436
15.1100006 0.2858595
15.1200008 0.2630900
15.1300011 0.2570540
15.1400003 0.2653823
15.1500006 0.2863826
15.1600008 0.2903392
15.1700010 0.2790948
15.1800003 0.2962645
15.1900005 0.2907661
15.2000008 0.2889535
15.2100010 0.3075823
15.2200003 0.2915349
15.2300005 0.2888446
15.2400007 0.2948279
15.2500010 0.2986063
15.2600012 0.2825897
15.2700005 0.2592530
15.2800007 0.2573375
15.2900009 0.2665125
15.3000011 0.2600432
15.3100004 0.2581205
15.3200006 0.2576403
15.3300009 0.2787902
15.3400011 0.2852190
15.3500004 0.2802585
15.3600006 0.2773472
15.3700008 0.2929539
15.3800011 0.2856842
15.3900003 0.2687917
15.4000006 0.2707760
15.4100008 0.2748795
15.4200010 0.2788242
15.4300003 0.2597920
15.4400005 0.2478163
15.4500008 0.2424597
15.4600010 0.2417933
15.4700003 0.2237275
15.4800005 0.2349892
15.4900007 0.2364896
15.5000010 0.2397979
15.5100012 0.2472098
15.5200005 0.2622575
15.5300007 0.2539571
15.5400009 0.2638220
15.5500011 0.2533956
15.5600004 0.2480215
15.5700006 0.2382290
15.5800009 0.2327073
15.5900011 0.2435088
15.6000004 0.2366500
15.6100006 0.2402709
15.6200008 0.2569744
15.6300011 0.2521949
15.6400003 0.2492702
15.6500006 0.2398103
15.6600008 0.2410484
15.6700010 0.2388996
15.6800003 0.2361211
15.6900005 0.2217774
15.7000008 0.2259722
15.7100010 0.2340872
15.7200012 0.2496047
15.7300005 0.2405162
15.7400007 0.2494281
15.7500010 0.2408175
15.7600012 0.2478598
15.7700005 0.2465895
15.7800007 0.2549785
15.7900009 0.2530175
15.8000011 0.2480995
15.8100004 0.2445396
15.8200006 0.2453446
15.8300009 0.2453042
15.8400011 0.2551816
15.8500004 0.2632611
15.8600006 0.2562316
15.8700008 0.2522798
15.8800011 0.2520977
15.8900003 0.2449098
15.9000006 0.2430734
15.9100008 0.2424815
15.9200010 0.2448464
15.9300003 0.2539025
15.9400005 0.2516828
15.9500008 0.2626311
15.9600010 0.2743722
15.9700012 0.2718389
15.9800005 0.2702781
15.9900007 0.2753164
16.0000000 0.2793276
16.0100002 0.2855865
16.0200005 0.2784404
16.0300007 0.2684595
16.0400009 0.2657358
16.0500011 0.2611524
16.0600014 0.2479060
16.0700016 0.2558248
16.0799999 0.2600028
16.0900002 0.2647877
16.1000004 0.2586270
16.1100006 0.2444168
16.1200008 0.2484196
16.1300011 0.2430302
16.1400013 0.2513227
16.1500015 0.2594154
16.1599998 0.2576070
16.1700001 0.2457371
16.1800003 0.2417386
16.1900005 0.2362659
16.2000008 0.2381520
16.2100010 0.2473999
16.2200012 0.2623689
16.2300014 0.2584842
16.2400017 0.2607275
16.2500000 0.2560566
16.2600002 0.2585558
16.2700005 0.2536513
16.2800007 0.2464750
16.2900009 0.2473472
16.3000011 0.2581311
16.3100014 0.2447849
16.3200016 0.2477627
16.3299999 0.2479468
16.3400002 0.2494061
16.3500004 0.2509287
16.3600006 0.2476524
16.3700008 0.2433347
16.3800011 0.2355480
16.3900013 0.2464896
16.4000015 0.2380177
16.4099998 0.2552080
16.4200001 0.2463533
16.4300003 0.2425400
16.4400005 0.2445500
16.4500008 0.2473389
16.4600010 0.2478835
16.4700012 0.2415582
16.4800014 0.2273814
16.4900017 0.2339644
16.5000000 0.2342368
16.5100002 0.2351269
16.5200005 0.2309460
16.5300007 0.2442121
16.5400009 0.2416273
16.5500011 0.2524708
16.5600014 0.2471455
16.5700016 0.2590421
16.5799999 0.2604666
16.5900002 0.2585624
16.6000004 0.2574466
16.6100006 0.2413955
16.6200008 0.2444903
16.6300011 0.2524758
16.6400013 0.2376803
16.6500015 0.2472405
16.6599998 0.2509696
16.6700001 0.2522520
16.6800003 0.2487101
16.6900005 0.2449172
16.7000008 0.2464442
16.7100010 0.2391319
16.7200012 0.2560101
16.7300014 0.2515423
16.7400017 0.2568349
16.7500000 0.2641070
16.7600002 0.2591099
16.7700005 0.2595509
16.7800007 0.2648272
16.7900009 0.2766095
16.8000011 0.2642884
16.8100014 0.2691081
16.8200016 0.2562568
16.8299999 0.2653792
16.8400002 0.2606333
16.8500004 0.2674211
16.8600006 0.2642332
16.8700008 0.2647430
16.8800011 0.2775434
16.8900013 0.2648637
16.9000015 0.2598597
16.9100018 0.2501333
16.9200001 0.2632916
16.9300003 0.2687577
16.9400005 0.2807187
16.9500008 0.2707078
16.9600010 0.2672837
16.9700012 0.2636822
16.9800014 0.2559393
16.9900017 0.2505962
17.0000000 0.2580243
17.0100002 0.2478516
17.0200005 0.2588737
17.0300007 0.2568603
17.0400009 0.2604365
17.0500011 0.2513102
17.0600014 0.2597162
17.0700016 0.2618909
17.0799999 0.2630450
17.0900002 0.2512130
17.1000004 0.2624550
17.1100006 0.2672157
17.1200008 0.2715459
17.1300011 0.2803556
17.1400013 0.2844437
17.1500015 0.2750295
17.1600018 0.2972877
17.1700001 0.2902058
17.1800003 0.2777478
17.1900005 0.2765982
17.2000008 0.2899689
17.2100010 0.2854187
17.2200012 0.2950498
17.2300014 0.3094061
17.2400017 0.2887599
17.2500000 0.3053462
17.2600002 0.2976301
17.2700005 0.2854203
17.2800007 0.3010447
17.2900009 0.2898042
17.3000011 0.2914230
17.3100014 0.2898063
17.3200016 0.2687662
17.3299999 0.2725508
17.3400002 0.2670703
17.3500004 0.2760606
17.3600006 0.2691837
17.3700008 0.2746195
17.3800011 0.2785715
17.3900013 0.2721951
17.4000015 0.2712826
17.4100018 0.2814192
17.4200001 0.2731392
17.4300003 0.2676247
17.4400005 0.2598519
17.4500008 0.2542779
17.4600010 0.2599989
17.4700012 0.2663863
17.4800014 0.2710776
17.4900017 0.2673191
17.5000000 0.2817889
17.5100002 0.2989651
17.5200005 0.2884467
17.5300007 0.2816910
17.5400009 0.2848130
17.5500011 0.2779344
17.5600014 0.2962188
17.5700016 0.2968452
17.5799999 0.3014127
17.5900002 0.3067856
17.6000004 0.2967044
17.6100006 0.3039000
17.6200008 0.2881997
17.6300011 0.2924717
17.6400013 0.2848637
17.6500015 0.2833373
17.6600018 0.2805818
17.6700001 0.2705356
17.6800003 0.2673086
17.6900005 0.2711833
17.7000008 0.2608184
17.7100010 0.2562543
17.7200012 0.2695076
17.7300014 0.2536778
17.7400017 0.2516977
17.7500000 0.2418227
17.7600002 0.2417194
17.7700005 0.2421935
17.7800007 0.2365175
17.7900009 0.2310481
17.8000011 0.2402941
17.8100014 0.2605691
17.8200016 0.2662422
17.8299999 0.2601080
17.8400002 0.2638290
17.8500004 0.2622899
17.8600006 0.2663490
17.8700008 0.2537434
17.8800011 0.2533969
17.8900013 0.2487209
17.9000015 0.2618697
17.9100018 0.2615738
17.9200001 0.2662767
17.9300003 0.2444319
17.9400005 0.2485204
17.9500008 0.2558798
17.9600010 0.2516431
17.9700012 0.2516337
17.9800014 0.2421661
17.9900017 0.2458825
18.0000000 0.2398649
18.0100002 0.2402659
18.0200005 0.2439542
18.0300007 0.2550732
18.0400009 0.2478764
18.0500011 0.2638567
18.0600014 0.2578240
18.0700016 0.2618411
18.0799999 0.2627465
18.0900002 0.2707428
18.1000004 0.2705778
18.1100006 0.2861412
18.1200008 0.2631873
18.1300011 0.2533802
18.1400013 0.2539923
18.1500015 0.2679833
18.1600018 0.2676558
18.1700001 0.2822444
18.1800003 0.2876427
18.1900005 0.2917285
18.2000008 0.2850395
18.2100010 0.2670373
18.2200012 0.2585793
18.2300014 0.2593493
18.2400017 0.2672611
18.2500000 0.2699845
18.2600002 0.2860988
18.2700005 0.2885874
18.2800007 0.2931088
18.2900009 0.2880005
18.3000011 0.2716402
18.3100014 0.2848956
18.3200016 0.2838605
18.3299999 0.2719419
18.3400002 0.2710362
18.3500004 0.2571549
18.3600006 0.2563834
18.3700008 0.2580558
18.3800011 0.2617058
18.3900013 0.2686237
18.4000015 0.2621479
18.4100018 0.2598284
18.4200001 0.2592340
18.4300003 0.2605820
18.4400005 0.2580516
18.4500008 0.2560227
18.4600010 0.2681338
18.4700012 0.2941159
18.4800014 0.2811489
18.4900017 0.2816836
18.5000000 0.2852683
18.5100002 0.2734170
18.5200005 0.2762958
18.5300007 0.2666299
18.5400009 0.2661243
18.5500011 0.2576686
18.5600014 0.2583308
18.5700016 0.2580504
18.5800018 0.2591755
18.5900002 0.2648708
18.6000004 0.2620447
18.6100006 0.2528536
18.6200008 0.2522833
18.6300011 0.2482647
18.6400013 0.2477944
18.6500015 0.2541494
18.6600018 0.2512475
18.6700001 0.2536229
18.6800003 0.2606885
18.6900005 0.2586961
18.7000008 0.2546583
18.7100010 0.2524323
18.7200012 0.2669813
18.7300014 0.2641428
18.7400017 0.2550527
18.7500000 0.2581013
18.7600002 0.2583413
18.7700005 0.2613702
18.7800007 0.2568001
18.7900009 0.2766783
18.8000011 0.2801794
18.8100014 0.2780455
18.8200016 0.2686501
18.8300018 0.2645164
18.8400002 0.2571655
18.8500004 0.2731093
18.8600006 0.2684127
18.8700008 0.2656487
18.8800011 0.2636082
18.8900013 0.2635673
18.9000015 0.2705956
18.9100018 0.2765664
18.9200001 0.2688880
18.9300003 0.2786118
18.9400005 0.2746232
18.9500008 0.2695222
18.9600010 0.2597975
18.9700012 0.2666681
18.9800014 0.2592735
18.9900017 0.2560158
19.0000000 0.2651584
19.0100002 0.2671319
19.0200005 0.2627266
19.0300007 0.2718202
19.0400009 0.2630906
19.0500011 0.2589540
19.0600014 0.2627209
19.0700016 0.2760687
19.0800018 0.2617583
19.0900002 0.2592285
19.1000004 0.2542855
19.1100006 0.2576572
19.1200008 0.2510600
19.1300011 0.2542387
19.1400013 0.2588803
19.1500015 0.2786724
19.1600018 0.2671770
19.1700001 0.2709068
19.1800003 0.2845016
19.1900005 0.2840577
19.2000008 0.2726362
19.2100010 0.2844033
19.2200012 0.2781733
19.2300014 0.2761872
19.2400017 0.2635314
19.2500000 0.2670389
19.2600002 0.2591965
19.2700005 0.2731811
19.2800007 0.2684452
19.2900009 0.2893819
19.3000011 0.2758198
19.3100014 0.2624911
19.3200016 0.2639439
19.3300018 0.2709159
19.3400002 0.2615760
19.3500004 0.2636380
19.3600006 0.2732114
19.3700008 0.2685734
19.3800011 0.2731950
19.3900013 0.2670603
19.4000015 0.2611032
19.4100018 0.2669328
19.4200001 0.2792295
19.4300003 0.2765827
19.4400005 0.2698317
19.4500008 0.2740455
19.4600010 0.2740918
19.4700012 0.2618847
19.4800014 0.2667850
19.4900017 0.2641820
19.5000000 0.2777943
19.5100002 0.2742912
19.5200005 0.2644074
19.5300007 0.2494015
19.5400009 0.2516194
19.5500011 0.2540327
19.5600014 0.2612755
19.5700016 0.2604910
19.5800018 0.2628277
19.5900002 0.2642072
19.6000004 0.2755366
19.6100006 0.2818025
19.6200008 0.2773903
19.6300011 0.2717879
19.6400013 0.2584769
19.6500015 0.2598121
19.6600018 0.2590201
19.6700001 0.2617483
19.6800003 0.2692138
19.6900005 0.2671421
19.7000008 0.2646505
19.7100010 0.2554845
19.7200012 0.2829950
19.7300014 0.2779492
19.7400017 0.2786783
19.7500000 0.2688893
19.7600002 0.2838487
19.7700005 0.2993166
19.7800007 0.3094775
19.7900009 0.3146602
19.8000011 0.3312194
19.8100014 0.3297915
[truncated: 8,019 more rows]

## Sheet: RMSD_wild_RBD
# This file was created Wed Aug 19 16:37:03 2020
# Created by:
# :-) GROMACS - gmx rms, VERSION 5.1.4 (-:
#
# Executable: /home/xuchang/Software/gromacs-5.1.4/bin/gmx
# Data prefix: /home/xuchang/Software/gromacs-5.1.4
# Command line:
# gmx rms -s ../md_0_1.tpr -f ../md_0_1_noPBC.xtc -n ../myindex.ndx -o rmsd_RBD.xvg -tu ns
# gmx rms is part of G R O M A C S:
#
# Gromacs Runs One Microsecond At Cannonball Speeds
#
@ title "RMSD"
@ xaxis label "Time (ns)"
@ yaxis label "RMSD (nm)"
@TYPE xy
@ subtitle "Protein_&_r_598-791 after lsq fit to Backbone"
0.0000000 0.0004980
0.0100000 0.1023002
0.0200000 0.1084891
0.0300000 0.1131359
0.0400000 0.1336517
0.0500000 0.1383228
0.0600000 0.1291178
0.0700000 0.1298336
0.0800000 0.1431666
0.0900000 0.1475278
0.1000000 0.1430667
0.1100000 0.1360767
0.1200000 0.1395425
0.1300000 0.1439560
0.1400000 0.1404447
0.1500000 0.1772871
0.1600000 0.1830278
0.1700000 0.1521312
0.1800000 0.1499510
0.1900000 0.1275452
0.2000000 0.1397140
0.2100000 0.1606448
0.2200000 0.1412571
0.2300000 0.1724401
0.2400000 0.1502361
0.2500000 0.1713504
0.2600000 0.1618884
0.2700000 0.1570097
0.2800000 0.1733959
0.2900000 0.1578040
0.3000000 0.1586516
0.3100000 0.1741754
0.3200000 0.1703586
0.3300000 0.1482692
0.3400000 0.1452785
0.3500000 0.1548536
0.3600000 0.1496310
0.3700000 0.1680508
0.3800000 0.1585221
0.3900000 0.1692951
0.4000000 0.1788543
0.4100000 0.1658483
0.4200000 0.1668890
0.4300000 0.1616972
0.4400000 0.1567593
0.4500000 0.1614195
0.4600000 0.1739749
0.4700000 0.1695480
0.4800000 0.1685955
0.4900000 0.1755046
0.5000000 0.1958192
0.5100001 0.1742470
0.5200000 0.1743843
0.5300000 0.1890202
0.5400000 0.1888281
0.5500000 0.1782136
0.5600000 0.1783920
0.5700001 0.1711254
0.5800000 0.1770726
0.5900000 0.1727956
0.6000000 0.1770265
0.6100000 0.1628045
0.6200000 0.1858095
0.6300001 0.1813857
0.6400000 0.2500679
0.6500000 0.1895312
0.6600000 0.1926464
0.6700000 0.1771472
0.6800000 0.1722384
0.6900001 0.1924566
0.7000000 0.1808893
0.7100000 0.1835340
0.7200000 0.1979049
0.7300000 0.2142183
0.7400000 0.2168407
0.7500001 0.2160204
0.7600001 0.1888070
0.7700000 0.1845608
0.7800000 0.1748616
0.7900000 0.1604622
0.8000000 0.1698532
0.8100001 0.1950214
0.8200001 0.1835714
0.8300000 0.1864665
0.8400000 0.1763733
0.8500000 0.1631566
0.8600000 0.1682435
0.8700001 0.1694966
0.8800001 0.1835088
0.8900000 0.1746386
0.9000000 0.1792153
0.9100000 0.1764525
0.9200000 0.1722563
0.9300001 0.1733593
0.9400001 0.1723870
0.9500000 0.1837936
0.9600000 0.1779981
0.9700000 0.1932785
0.9800000 0.1936882
0.9900001 0.2304520
1.0000000 0.2348586
1.0100000 0.2144565
1.0200001 0.1973093
1.0300001 0.1998648
1.0400001 0.2038757
1.0500001 0.1937989
1.0600001 0.2053723
1.0700001 0.2253982
1.0800000 0.2309866
1.0900000 0.2310002
1.1000000 0.2450064
1.1100000 0.2698982
1.1200000 0.2475176
1.1300000 0.2430854
1.1400001 0.2226066
1.1500001 0.2383597
1.1600001 0.2329078
1.1700001 0.2386935
1.1800001 0.2256035
1.1900001 0.2323476
1.2000000 0.2517664
1.2100000 0.2345624
1.2200000 0.2073452
1.2300000 0.2122516
1.2400000 0.2123654
1.2500000 0.1958527
1.2600001 0.2087315
1.2700001 0.2192402
1.2800001 0.1955734
1.2900001 0.2091370
1.3000001 0.2066180
1.3100001 0.1999303
1.3200001 0.1829094
1.3300000 0.1989758
1.3400000 0.1873278
1.3500000 0.2147431
1.3600000 0.2070814
1.3700001 0.1893883
1.3800001 0.1754903
1.3900001 0.1886578
1.4000001 0.1946503
1.4100001 0.1620695
1.4200001 0.1817097
1.4300001 0.1954318
1.4400001 0.1766704
1.4500000 0.1908397
1.4600000 0.1796199
1.4700000 0.1958252
1.4800000 0.2153450
1.4900001 0.2074870
1.5000001 0.1956043
1.5100001 0.1945857
1.5200001 0.1967606
1.5300001 0.2013555
1.5400001 0.2246689
1.5500001 0.2211722
1.5600001 0.2106623
1.5700001 0.2296175
1.5800000 0.1962731
1.5900000 0.2009185
1.6000000 0.1970808
1.6100001 0.2207192
1.6200001 0.2022875
1.6300001 0.2163545
1.6400001 0.2085881
1.6500001 0.2041006
1.6600001 0.2118961
1.6700001 0.1953084
1.6800001 0.2092863
1.6900001 0.2183027
1.7000000 0.2168207
1.7100000 0.2114967
1.7200000 0.2151602
1.7300001 0.2441375
1.7400001 0.2407954
1.7500001 0.2471900
1.7600001 0.2317467
1.7700001 0.2459748
1.7800001 0.2406400
1.7900001 0.2687483
1.8000001 0.2513748
1.8100001 0.2527209
1.8200001 0.2479626
1.8300000 0.2500515
1.8400000 0.2467787
1.8500001 0.2588132
1.8600001 0.2559732
1.8700001 0.2465067
1.8800001 0.2639926
1.8900001 0.2602468
1.9000001 0.2448508
1.9100001 0.2460045
1.9200001 0.2514076
1.9300001 0.2581531
1.9400001 0.2647092
1.9500000 0.2679091
1.9600000 0.2338776
1.9700001 0.2481350
1.9800001 0.2442110
1.9900001 0.2354711
2.0000000 0.2112122
2.0100000 0.2097528
2.0200000 0.2031526
2.0300002 0.1906882
2.0400002 0.2042833
2.0500002 0.2049907
2.0600002 0.2193284
2.0700002 0.2394709
2.0800002 0.2399584
2.0900002 0.2244813
2.1000001 0.2324080
2.1100001 0.2415614
2.1200001 0.2537857
2.1300001 0.2420258
2.1400001 0.2476439
2.1500001 0.2276927
2.1600001 0.2354946
2.1700001 0.2231168
2.1800001 0.2421166
2.1900001 0.2514428
2.2000000 0.2739944
2.2100000 0.2829071
2.2200000 0.2690730
2.2300000 0.2712784
2.2400000 0.2701702
2.2500000 0.2792371
2.2600000 0.2710924
2.2700002 0.2632167
2.2800002 0.2493549
2.2900002 0.2671830
2.3000002 0.2397546
2.3100002 0.2463072
2.3200002 0.2781146
2.3300002 0.2515728
2.3400002 0.2185466
2.3500001 0.2370231
2.3600001 0.2315681
2.3700001 0.2216681
2.3800001 0.2308904
2.3900001 0.2204319
2.4000001 0.2273431
2.4100001 0.2334323
2.4200001 0.2091071
2.4300001 0.2170265
2.4400001 0.2003536
2.4500000 0.2188946
2.4600000 0.2099325
2.4700000 0.2068793
2.4800000 0.1926897
2.4900000 0.1878885
2.5000000 0.2045886
2.5100002 0.1990396
2.5200002 0.2004687
2.5300002 0.2082184
2.5400002 0.2102940
2.5500002 0.2078667
2.5600002 0.1974866
2.5700002 0.2099301
2.5800002 0.2002815
2.5900002 0.2018241
2.6000001 0.2152677
2.6100001 0.2192173
2.6200001 0.2243766
2.6300001 0.2219448
2.6400001 0.2108167
2.6500001 0.2029200
2.6600001 0.2222816
2.6700001 0.2032778
2.6800001 0.2107814
2.6900001 0.2089106
2.7000000 0.2028602
2.7100000 0.2025703
2.7200000 0.2212876
2.7300000 0.2008743
2.7400002 0.2087014
2.7500002 0.1967911
2.7600002 0.2245312
2.7700002 0.2004609
2.7800002 0.2014231
2.7900002 0.2225363
2.8000002 0.2303387
2.8100002 0.1863965
2.8200002 0.2159070
2.8300002 0.2296908
2.8400002 0.2253983
2.8500001 0.2354714
2.8600001 0.2765313
2.8700001 0.2876330
2.8800001 0.2618011
2.8900001 0.2618143
2.9000001 0.2580996
2.9100001 0.2671567
2.9200001 0.2685756
2.9300001 0.2644531
2.9400001 0.2505273
2.9500000 0.2656411
2.9600000 0.2808916
2.9700000 0.2653165
2.9800003 0.2651935
2.9900002 0.2559711
3.0000002 0.2560221
3.0100002 0.2598293
3.0200002 0.2802951
3.0300002 0.2643721
3.0400002 0.2905580
3.0500002 0.2665248
3.0600002 0.2734288
3.0700002 0.2783818
3.0800002 0.2858393
3.0900002 0.2800637
3.1000001 0.2688716
3.1100001 0.2800872
3.1200001 0.2679203
3.1300001 0.2540844
3.1400001 0.2299625
3.1500001 0.2273515
3.1600001 0.2387668
3.1700001 0.2631338
3.1800001 0.2816997
3.1900001 0.2830642
3.2000000 0.2704083
3.2100000 0.2935808
3.2200003 0.2889916
3.2300003 0.3007954
3.2400002 0.3000726
3.2500002 0.3245512
3.2600002 0.3299655
3.2700002 0.3574117
3.2800002 0.3204717
3.2900002 0.3413892
3.3000002 0.3158315
3.3100002 0.3061908
3.3200002 0.3032716
3.3300002 0.2864228
3.3400002 0.3006122
3.3500001 0.3335413
3.3600001 0.3090324
3.3700001 0.3225768
3.3800001 0.3088025
3.3900001 0.3021874
3.4000001 0.2973600
3.4100001 0.3257361
3.4200001 0.3019239
3.4300001 0.2982593
3.4400001 0.2799619
3.4500000 0.2663191
3.4600003 0.2742661
3.4700003 0.2671756
3.4800003 0.2685937
3.4900002 0.2763312
3.5000002 0.2610505
3.5100002 0.2883611
3.5200002 0.2529059
3.5300002 0.2745954
3.5400002 0.2738586
3.5500002 0.2818927
3.5600002 0.2688279
3.5700002 0.2538002
3.5800002 0.2638347
3.5900002 0.2716424
3.6000001 0.2753188
3.6100001 0.2635163
3.6200001 0.2579454
3.6300001 0.2245904
3.6400001 0.2217466
3.6500001 0.2515421
3.6600001 0.2608702
3.6700001 0.2729736
3.6800001 0.2682572
3.6900001 0.2554604
3.7000003 0.2486473
3.7100003 0.2742750
3.7200003 0.2727964
3.7300003 0.2544955
3.7400002 0.2285090
3.7500002 0.2421210
3.7600002 0.2564339
3.7700002 0.2664251
3.7800002 0.2710090
3.7900002 0.2800506
3.8000002 0.2894900
3.8100002 0.3123227
3.8200002 0.2815407
3.8300002 0.2804759
3.8400002 0.2673379
3.8500001 0.2684842
3.8600001 0.2755896
3.8700001 0.2702674
3.8800001 0.2765864
3.8900001 0.2525847
3.9000001 0.2656684
3.9100001 0.2645243
3.9200001 0.2745466
3.9300003 0.2564126
3.9400003 0.2438172
3.9500003 0.2262783
3.9600003 0.1947507
3.9700003 0.1873705
3.9800003 0.2285521
3.9900002 0.2578500
4.0000000 0.2458108
4.0100002 0.2161385
4.0200000 0.2661606
4.0300002 0.2483941
4.0400000 0.2359363
4.0500002 0.2578588
4.0600004 0.2525655
4.0700002 0.2651812
4.0800004 0.2773888
4.0900002 0.2877541
4.1000004 0.2678853
4.1100001 0.2659297
4.1200004 0.2863306
4.1300001 0.2898710
4.1400003 0.2650644
4.1500001 0.2663924
4.1600003 0.2647370
4.1700001 0.2690500
4.1800003 0.2512643
4.1900001 0.2417541
4.2000003 0.2547428
4.2100000 0.2625629
4.2200003 0.2765403
4.2300000 0.2611777
4.2400002 0.2486321
4.2500000 0.2718079
4.2600002 0.2704776
4.2700000 0.2927661
4.2800002 0.2789929
4.2900004 0.2861930
4.3000002 0.2808331
4.3100004 0.2811851
4.3200002 0.2828926
4.3300004 0.2951431
4.3400002 0.3002079
4.3500004 0.2959443
4.3600001 0.2702139
4.3700004 0.2611210
4.3800001 0.2727298
4.3900003 0.2562949
4.4000001 0.2496499
4.4100003 0.2632745
4.4200001 0.2755415
4.4300003 0.2689142
4.4400001 0.2805470
4.4500003 0.2696503
4.4600000 0.2586590
4.4700003 0.2796757
4.4800000 0.2842273
4.4900002 0.2783862
4.5000000 0.2785597
4.5100002 0.2698163
4.5200000 0.2490239
4.5300002 0.2651536
4.5400004 0.2686706
4.5500002 0.2653801
4.5600004 0.2666698
4.5700002 0.2607291
4.5800004 0.2617996
4.5900002 0.2670936
4.6000004 0.2549239
4.6100001 0.2562412
4.6200004 0.2499026
4.6300001 0.2540581
4.6400003 0.2301117
4.6500001 0.2372273
4.6600003 0.2241406
4.6700001 0.2367900
4.6800003 0.2462996
4.6900001 0.2304427
4.7000003 0.2534819
4.7100000 0.2554440
4.7200003 0.2824664
4.7300000 0.2854573
4.7400002 0.2913980
4.7500000 0.3030397
4.7600002 0.3178176
4.7700005 0.2974771
4.7800002 0.3148831
4.7900004 0.2976118
4.8000002 0.3188078
4.8100004 0.3011547
4.8200002 0.2803495
4.8300004 0.3040190
4.8400002 0.3204923
4.8500004 0.3112005
4.8600001 0.3169147
4.8700004 0.3287142
4.8800001 0.3169774
4.8900003 0.3508311
4.9000001 0.3373440
4.9100003 0.3130246
4.9200001 0.2775237
4.9300003 0.3001328
4.9400001 0.3072087
4.9500003 0.2923576
4.9600000 0.3052140
4.9700003 0.3153318
4.9800000 0.3057833
4.9900002 0.3236375
5.0000000 0.3419710
5.0100002 0.3314836
5.0200005 0.2928632
5.0300002 0.3287787
5.0400004 0.3322293
5.0500002 0.3392721
5.0600004 0.3380412
5.0700002 0.3750789
5.0800004 0.3756695
5.0900002 0.3766889
5.1000004 0.4005578
5.1100001 0.4137007
5.1200004 0.3657718
5.1300001 0.3716825
5.1400003 0.3961964
5.1500001 0.3816806
5.1600003 0.3633769
5.1700001 0.3702421
5.1800003 0.3852114
5.1900001 0.3780637
5.2000003 0.3989486
5.2100000 0.3568343
5.2200003 0.3577065
5.2300000 0.3909543
5.2400002 0.3959106
5.2500005 0.3964230
5.2600002 0.3963551
5.2700005 0.3858640
5.2800002 0.3775168
5.2900004 0.3458313
5.3000002 0.3253264
5.3100004 0.3215597
5.3200002 0.3076553
5.3300004 0.3004268
5.3400002 0.2989440
5.3500004 0.2837729
5.3600001 0.2737427
5.3700004 0.2746967
5.3800001 0.2781526
5.3900003 0.2846669
5.4000001 0.2870877
5.4100003 0.2978676
5.4200001 0.2800640
5.4300003 0.2962954
5.4400001 0.2998787
5.4500003 0.3093134
5.4600000 0.2848985
5.4700003 0.2765155
5.4800005 0.2538905
5.4900002 0.2367441
5.5000005 0.2559541
5.5100002 0.2442295
5.5200005 0.2628011
5.5300002 0.2760263
5.5400004 0.2684855
5.5500002 0.2700646
5.5600004 0.2624369
5.5700002 0.2693871
5.5800004 0.2749977
5.5900002 0.2645815
5.6000004 0.2740078
5.6100001 0.2541268
5.6200004 0.2449645
5.6300001 0.2594514
5.6400003 0.2461392
5.6500001 0.2588723
5.6600003 0.2628920
5.6700001 0.2537390
5.6800003 0.2452718
5.6900001 0.2385405
5.7000003 0.2740017
5.7100000 0.2804338
5.7200003 0.2934345
5.7300005 0.2934267
5.7400002 0.2945970
5.7500005 0.3093600
5.7600002 0.3075986
5.7700005 0.3147123
5.7800002 0.3004637
5.7900004 0.3436219
5.8000002 0.3210339
5.8100004 0.3290248
5.8200002 0.3217391
5.8300004 0.3141510
5.8400002 0.3265225
5.8500004 0.3599701
5.8600001 0.3320861
5.8700004 0.3197892
5.8800001 0.3105941
5.8900003 0.3096584
5.9000001 0.3580657
5.9100003 0.3464217
5.9200001 0.3465023
5.9300003 0.3489918
5.9400001 0.3329710
5.9500003 0.3072697
5.9600005 0.3449883
5.9700003 0.3161451
5.9800005 0.3383667
5.9900002 0.3347344
6.0000005 0.3238478
6.0100002 0.3136222
6.0200005 0.3251478
6.0300002 0.3316891
6.0400004 0.3266317
6.0500002 0.3463207
6.0600004 0.3313600
6.0700002 0.3201313
6.0800004 0.3264550
6.0900002 0.2960138
6.1000004 0.2998859
6.1100001 0.2968149
6.1200004 0.2802208
6.1300001 0.2620011
6.1400003 0.2620232
6.1500001 0.2267382
6.1600003 0.2251519
6.1700001 0.2180666
6.1800003 0.2031925
6.1900001 0.1936522
6.2000003 0.2329562
6.2100005 0.2433250
6.2200003 0.2330624
6.2300005 0.2384513
6.2400002 0.2311609
6.2500005 0.2225029
6.2600002 0.2335767
6.2700005 0.2469729
6.2800002 0.2400722
6.2900004 0.2609331
6.3000002 0.2692394
6.3100004 0.2795531
6.3200002 0.2874892
6.3300004 0.2943096
6.3400002 0.2929878
6.3500004 0.2872924
6.3600001 0.2806242
6.3700004 0.2627144
6.3800001 0.2716470
6.3900003 0.2812288
6.4000001 0.2753303
6.4100003 0.2851435
6.4200001 0.3133838
6.4300003 0.3272307
6.4400005 0.2901098
6.4500003 0.3067546
6.4600005 0.2949015
6.4700003 0.3096626
6.4800005 0.2816014
6.4900002 0.2877697
6.5000005 0.2992235
6.5100002 0.3062056
6.5200005 0.3026594
6.5300002 0.3422776
6.5400004 0.3143096
6.5500002 0.3179623
6.5600004 0.3223517
6.5700002 0.3136052
6.5800004 0.3009172
6.5900002 0.3285914
6.6000004 0.3488316
6.6100001 0.3053077
6.6200004 0.2930968
6.6300001 0.3090755
6.6400003 0.3214043
6.6500001 0.2798023
6.6600003 0.2666642
6.6700006 0.2616374
6.6800003 0.2586939
6.6900005 0.2557833
6.7000003 0.2520038
6.7100005 0.2703766
6.7200003 0.2423329
6.7300005 0.2652895
6.7400002 0.2689872
6.7500005 0.2680552
6.7600002 0.2543892
6.7700005 0.2583521
6.7800002 0.2515064
6.7900004 0.2602279
6.8000002 0.2373838
6.8100004 0.2514912
6.8200002 0.2790142
6.8300004 0.2569109
6.8400002 0.2653133
6.8500004 0.2591869
6.8600001 0.2475108
6.8700004 0.2613135
6.8800001 0.2596182
6.8900003 0.2493696
6.9000001 0.2794966
6.9100003 0.2731107
6.9200006 0.2763207
6.9300003 0.2696492
6.9400005 0.2498077
6.9500003 0.2528282
6.9600005 0.2676503
6.9700003 0.2596786
6.9800005 0.2606240
6.9900002 0.2469467
7.0000005 0.2421602
7.0100002 0.2598007
7.0200005 0.2612024
7.0300002 0.2577223
7.0400004 0.2680532
7.0500002 0.2577015
7.0600004 0.2657078
7.0700002 0.2562971
7.0800004 0.2577842
7.0900002 0.2585346
7.1000004 0.2379885
7.1100001 0.2334706
7.1200004 0.2462529
7.1300001 0.2458111
7.1400003 0.2301059
7.1500006 0.2492936
7.1600003 0.2775238
7.1700006 0.2647294
7.1800003 0.2888988
7.1900005 0.2913241
7.2000003 0.2564417
7.2100005 0.2410755
7.2200003 0.2656610
7.2300005 0.2654285
7.2400002 0.2730862
7.2500005 0.2708479
7.2600002 0.2670020
7.2700005 0.2704823
7.2800002 0.2722384
7.2900004 0.2681859
7.3000002 0.2879982
7.3100004 0.2995380
7.3200002 0.3034362
7.3300004 0.2868220
7.3400002 0.2865900
7.3500004 0.2793899
7.3600001 0.2756331
7.3700004 0.2954220
7.3800001 0.2853248
7.3900003 0.2765342
7.4000006 0.2566229
7.4100003 0.2606425
7.4200006 0.2556130
7.4300003 0.2543209
7.4400005 0.2452275
7.4500003 0.2571588
7.4600005 0.2506832
7.4700003 0.2869891
7.4800005 0.2960601
7.4900002 0.2895127
7.5000005 0.3023957
7.5100002 0.3110929
7.5200005 0.3338532
7.5300002 0.2973075
7.5400004 0.3157000
7.5500002 0.3177735
7.5600004 0.3180172
7.5700002 0.3234773
7.5800004 0.3220364
7.5900002 0.3319032
7.6000004 0.3264667
7.6100001 0.3363845
7.6200004 0.3221931
7.6300006 0.3407072
7.6400003 0.3432105
7.6500006 0.3571518
7.6600003 0.3652447
7.6700006 0.3462590
7.6800003 0.3261566
7.6900005 0.3064092
7.7000003 0.2660250
7.7100005 0.2594644
7.7200003 0.2586551
7.7300005 0.3051422
7.7400002 0.2748106
7.7500005 0.2739692
7.7600002 0.2941538
7.7700005 0.2732542
7.7800002 0.2642702
7.7900004 0.2747236
7.8000002 0.2446337
7.8100004 0.2621581
7.8200002 0.2593419
7.8300004 0.2609430
7.8400002 0.2637677
7.8500004 0.2494546
7.8600006 0.2374357
7.8700004 0.2289163
7.8800006 0.2487982
7.8900003 0.2317900
7.9000006 0.2527870
7.9100003 0.2416161
7.9200006 0.2489576
7.9300003 0.2317418
7.9400005 0.2588253
7.9500003 0.2492588
7.9600005 0.2432784
7.9700003 0.2345417
7.9800005 0.2440298
7.9900002 0.2521446
8.0000000 0.2602708
8.0100002 0.2560386
8.0200005 0.2577483
8.0300007 0.2602991
8.0400000 0.2760063
8.0500002 0.3030324
8.0600004 0.3247018
8.0700006 0.3287839
8.0799999 0.3462092
8.0900002 0.3361343
8.1000004 0.3223498
8.1100006 0.3212424
8.1200008 0.2949515
8.1300001 0.2828473
8.1400003 0.2951273
8.1500006 0.2933153
8.1600008 0.2857952
8.1700001 0.2836095
8.1800003 0.2756093
8.1900005 0.2844914
8.2000008 0.2839061
8.2100000 0.2920569
8.2200003 0.2908912
8.2300005 0.2951276
8.2400007 0.3022287
8.2500000 0.2978764
8.2600002 0.2989483
8.2700005 0.3370444
8.2800007 0.3320641
8.2900000 0.3489511
8.3000002 0.3354516
8.3100004 0.3680733
8.3200006 0.3551595
8.3299999 0.3328751
8.3400002 0.3167313
8.3500004 0.2936428
8.3600006 0.3081918
8.3700008 0.3284547
8.3800001 0.2915932
8.3900003 0.2889415
8.4000006 0.3088542
8.4100008 0.2677263
8.4200001 0.2851272
8.4300003 0.2596460
8.4400005 0.2723749
8.4500008 0.2600217
8.4600000 0.2998464
8.4700003 0.2931795
8.4800005 0.3017606
8.4900007 0.3122666
8.5000000 0.3157872
8.5100002 0.3279891
8.5200005 0.3028202
8.5300007 0.2774967
8.5400000 0.2881676
8.5500002 0.3019730
8.5600004 0.2889592
8.5700006 0.2845103
8.5800009 0.2690494
8.5900002 0.3203930
8.6000004 0.3086449
8.6100006 0.3035969
8.6200008 0.3406899
8.6300001 0.3075607
8.6400003 0.3114594
8.6500006 0.2969820
8.6600008 0.2854627
8.6700001 0.2957394
8.6800003 0.2824426
8.6900005 0.3026391
8.7000008 0.2801417
8.7100000 0.2717055
8.7200003 0.2532086
8.7300005 0.2658150
8.7400007 0.2724314
8.7500000 0.2708113
8.7600002 0.2734899
8.7700005 0.2685759
8.7800007 0.2825980
8.7900000 0.2829772
8.8000002 0.2752757
8.8100004 0.2748198
8.8200006 0.2698887
8.8300009 0.2580346
8.8400002 0.2609062
8.8500004 0.2994961
8.8600006 0.2936304
8.8700008 0.2861279
8.8800001 0.3149449
8.8900003 0.2996365
8.9000006 0.2818471
8.9100008 0.2823114
8.9200001 0.2961452
8.9300003 0.2646464
8.9400005 0.2930051
8.9500008 0.2848507
8.9600000 0.2833177
8.9700003 0.3131403
8.9800005 0.3005412
8.9900007 0.3081331
9.0000000 0.3040272
9.0100002 0.3127058
9.0200005 0.3202111
9.0300007 0.3617738
9.0400000 0.3213993
9.0500002 0.3175327
9.0600004 0.3106592
9.0700006 0.3159277
9.0800009 0.3404077
9.0900002 0.3465717
9.1000004 0.3810911
9.1100006 0.3593884
9.1200008 0.3586536
9.1300001 0.3060220
9.1400003 0.3102165
9.1500006 0.3030003
9.1600008 0.3177505
9.1700001 0.3254926
9.1800003 0.3307091
9.1900005 0.3095917
9.2000008 0.3235483
9.2100000 0.3333702
9.2200003 0.3659564
9.2300005 0.3762819
9.2400007 0.3468087
9.2500000 0.3367839
9.2600002 0.3290064
9.2700005 0.3082406
9.2800007 0.2937565
9.2900009 0.2977881
9.3000002 0.3153460
9.3100004 0.3239370
9.3200006 0.3575270
9.3300009 0.3372127
9.3400002 0.3346460
9.3500004 0.3127432
9.3600006 0.3307288
9.3700008 0.3475729
9.3800001 0.3278205
9.3900003 0.3508101
9.4000006 0.3359585
9.4100008 0.3369041
9.4200001 0.2933187
9.4300003 0.2879586
9.4400005 0.2973370
9.4500008 0.2831556
9.4600000 0.3126305
9.4700003 0.3207498
9.4800005 0.3298878
9.4900007 0.3194245
9.5000000 0.3346774
9.5100002 0.3204957
9.5200005 0.3356071
9.5300007 0.3358082
9.5400009 0.3330992
9.5500002 0.3369131
9.5600004 0.3906969
9.5700006 0.3599591
9.5800009 0.3450700
9.5900002 0.3651341
9.6000004 0.3665209
9.6100006 0.3488556
9.6200008 0.3377207
9.6300001 0.3198672
9.6400003 0.3307913
9.6500006 0.3055310
9.6600008 0.2833046
9.6700001 0.2960550
9.6800003 0.2916655
9.6900005 0.3054154
9.7000008 0.3075789
9.7100000 0.3020568
9.7200003 0.2792641
9.7300005 0.3247947
9.7400007 0.3287576
9.7500000 0.3347124
9.7600002 0.3145725
9.7700005 0.3326458
9.7800007 0.3039946
9.7900009 0.3054337
9.8000002 0.3374028
9.8100004 0.3384621
9.8200006 0.3403994
9.8300009 0.3714325
9.8400002 0.3660359
9.8500004 0.3587708
9.8600006 0.3573345
9.8700008 0.3532481
9.8800001 0.3436158
9.8900003 0.3337151
9.9000006 0.3087373
9.9100008 0.2882862
9.9200001 0.2864516
9.9300003 0.3194425
9.9400005 0.3280188
9.9500008 0.3430738
9.9600000 0.3745948
9.9700003 0.3442962
9.9800005 0.3325631
9.9900007 0.3640390
10.0000000 0.3692377
10.0100002 0.3560907
10.0200005 0.3521427
10.0300007 0.3876431
10.0400009 0.3408899
10.0500002 0.3434422
10.0600004 0.3536086
10.0700006 0.3073143
10.0800009 0.3004014
10.0900002 0.3040034
10.1000004 0.2865665
10.1100006 0.3016223
10.1200008 0.3104620
10.1300001 0.3164240
10.1400003 0.3237548
10.1500006 0.3070957
10.1600008 0.3005927
10.1700001 0.2983851
10.1800003 0.3039680
10.1900005 0.2912673
10.2000008 0.2953292
10.2100000 0.3063861
10.2200003 0.3093252
10.2300005 0.2874148
10.2400007 0.2777747
10.2500010 0.3011979
10.2600002 0.3124936
10.2700005 0.3241657
10.2800007 0.3424916
10.2900009 0.3090656
10.3000002 0.3242818
10.3100004 0.3262799
10.3200006 0.3284084
10.3300009 0.2885561
10.3400002 0.3048933
10.3500004 0.2927824
10.3600006 0.3241239
10.3700008 0.3160645
10.3800001 0.3159772
10.3900003 0.2947349
10.4000006 0.3038326
10.4100008 0.2807954
10.4200001 0.2819263
10.4300003 0.2873431
10.4400005 0.2834089
10.4500008 0.2909704
10.4600000 0.2837334
10.4700003 0.2825060
10.4800005 0.2837411
10.4900007 0.3018519
10.5000010 0.2998231
10.5100002 0.2887077
10.5200005 0.2683407
10.5300007 0.2585132
10.5400009 0.2900909
10.5500002 0.2704455
10.5600004 0.2899941
10.5700006 0.2738736
10.5800009 0.2673306
10.5900002 0.2934412
10.6000004 0.3222376
10.6100006 0.3261004
10.6200008 0.3005201
10.6300001 0.3186234
10.6400003 0.3307107
10.6500006 0.3611548
10.6600008 0.3335586
10.6700001 0.3175690
10.6800003 0.3350664
10.6900005 0.3283138
10.7000008 0.3500008
10.7100000 0.3409064
10.7200003 0.3214083
10.7300005 0.2981557
10.7400007 0.2807952
10.7500010 0.3044224
10.7600002 0.2918025
10.7700005 0.2967281
10.7800007 0.2708409
10.7900009 0.2969123
10.8000002 0.3001215
10.8100004 0.2712334
10.8200006 0.2749266
10.8300009 0.2533672
10.8400002 0.2601281
10.8500004 0.2694453
10.8600006 0.2569507
10.8700008 0.2646704
10.8800001 0.2735336
10.8900003 0.2765928
10.9000006 0.2872468
10.9100008 0.2857479
10.9200001 0.3018959
10.9300003 0.2825143
10.9400005 0.2594471
10.9500008 0.3047073
10.9600010 0.2651349
10.9700003 0.2481454
10.9800005 0.2651429
10.9900007 0.2721002
11.0000010 0.2847974
11.0100002 0.2789958
11.0200005 0.2682857
11.0300007 0.2781605
11.0400009 0.2925067
11.0500002 0.2940356
11.0600004 0.3154027
11.0700006 0.2744352
11.0800009 0.2920328
11.0900002 0.2788222
11.1000004 0.2830786
11.1100006 0.3052034
11.1200008 0.3017460
11.1300001 0.3137591
11.1400003 0.3036215
11.1500006 0.3392631
11.1600008 0.3319811
11.1700001 0.3193301
11.1800003 0.2963275
11.1900005 0.2761600
11.2000008 0.2727341
11.2100010 0.2449676
11.2200003 0.2254111
11.2300005 0.2395250
11.2400007 0.2330332
11.2500010 0.2502984
11.2600002 0.2736212
11.2700005 0.2949857
11.2800007 0.2599859
11.2900009 0.2701499
11.3000002 0.2781667
11.3100004 0.2724041
11.3200006 0.2861240
11.3300009 0.2829750
11.3400002 0.2714009
11.3500004 0.2711842
11.3600006 0.2649352
11.3700008 0.2567869
11.3800001 0.2566693
11.3900003 0.2588720
11.4000006 0.2643057
11.4100008 0.2617267
11.4200001 0.2519374
11.4300003 0.2649551
11.4400005 0.2509053
11.4500008 0.2446883
11.4600010 0.2465077
11.4700003 0.2326733
11.4800005 0.2305094
11.4900007 0.2558040
11.5000010 0.2520344
11.5100002 0.2525655
11.5200005 0.2613643
11.5300007 0.2597147
11.5400009 0.2890598
11.5500002 0.3223782
11.5600004 0.2854525
11.5700006 0.2754793
11.5800009 0.2597951
11.5900002 0.2576961
11.6000004 0.2553427
11.6100006 0.2490770
11.6200008 0.2432593
11.6300001 0.2592387
11.6400003 0.2473937
11.6500006 0.2276299
11.6600008 0.2438286
11.6700010 0.2388855
11.6800003 0.2389465
11.6900005 0.2269035
11.7000008 0.2327921
11.7100010 0.2427364
11.7200003 0.2553608
11.7300005 0.2621794
11.7400007 0.2622028
11.7500010 0.2786836
11.7600002 0.2865233
11.7700005 0.2623658
11.7800007 0.2826808
11.7900009 0.2712703
11.8000002 0.3150662
11.8100004 0.3114570
11.8200006 0.3093536
11.8300009 0.3172289
11.8400002 0.2799396
11.8500004 0.2630678
11.8600006 0.2930149
11.8700008 0.2807166
11.8800001 0.2674496
11.8900003 0.2878978
11.9000006 0.2761645
11.9100008 0.2749617
11.9200010 0.2419939
11.9300003 0.2400877
11.9400005 0.2631621
11.9500008 0.2738476
11.9600010 0.2771453
11.9700003 0.2949692
11.9800005 0.2585213
11.9900007 0.2582749
12.0000010 0.2579590
12.0100002 0.2782093
12.0200005 0.2521129
12.0300007 0.2427937
12.0400009 0.2552850
12.0500002 0.2495222
12.0600004 0.2534953
12.0700006 0.2446179
12.0800009 0.2408186
12.0900002 0.2632286
12.1000004 0.2688828
12.1100006 0.2753530
12.1200008 0.2611559
12.1300001 0.2618251
12.1400003 0.2990739
12.1500006 0.2847982
12.1600008 0.2893520
12.1700010 0.2708758
12.1800003 0.2341597
12.1900005 0.2473476
12.2000008 0.2756028
12.2100010 0.2846292
12.2200003 0.2779284
12.2300005 0.2798575
12.2400007 0.2783798
12.2500010 0.2659022
12.2600002 0.2501784
12.2700005 0.2550427
12.2800007 0.2756980
12.2900009 0.2533074
12.3000002 0.2544195
12.3100004 0.2685440
12.3200006 0.2731938
12.3300009 0.2523016
12.3400002 0.2746653
12.3500004 0.2666527
12.3600006 0.2561257
12.3700008 0.2606242
12.3800001 0.2550473
12.3900003 0.2617619
12.4000006 0.2520199
12.4100008 0.2540223
12.4200010 0.2368631
12.4300003 0.2379432
12.4400005 0.2558407
12.4500008 0.2784118
12.4600010 0.2656181
12.4700003 0.2537824
12.4800005 0.2634141
12.4900007 0.3064138
12.5000010 0.2900866
12.5100002 0.2748262
12.5200005 0.2686833
12.5300007 0.2449433
12.5400009 0.2374575
12.5500002 0.2427496
12.5600004 0.2415472
12.5700006 0.2670622
12.5800009 0.2646677
12.5900002 0.2630495
12.6000004 0.2553553
12.6100006 0.2865275
12.6200008 0.2666244
12.6300011 0.2814620
12.6400003 0.2834713
12.6500006 0.2595628
12.6600008 0.2637939
12.6700010 0.2791915
12.6800003 0.2753117
12.6900005 0.2870492
12.7000008 0.2646826
12.7100010 0.2710115
12.7200003 0.2675490
12.7300005 0.2667255
12.7400007 0.2745491
12.7500010 0.2763992
12.7600002 0.2742477
12.7700005 0.2795866
12.7800007 0.2771569
12.7900009 0.2847949
12.8000002 0.2671854
12.8100004 0.2835587
12.8200006 0.2893999
12.8300009 0.2990624
12.8400002 0.2831687
12.8500004 0.3110539
12.8600006 0.2925999
12.8700008 0.2910993
12.8800011 0.3001212
12.8900003 0.2832185
12.9000006 0.2697839
12.9100008 0.2668869
12.9200010 0.2571378
12.9300003 0.2533507
12.9400005 0.2763600
12.9500008 0.3091941
12.9600010 0.2958312
12.9700003 0.2886503
12.9800005 0.2697224
12.9900007 0.2518339
13.0000010 0.2402262
13.0100002 0.2698568
13.0200005 0.2867326
13.0300007 0.2675743
13.0400009 0.2554249
13.0500002 0.2533493
13.0600004 0.2385647
13.0700006 0.2416016
13.0800009 0.2441334
13.0900002 0.2318421
13.1000004 0.2701802
13.1100006 0.2516393
13.1200008 0.2465873
13.1300011 0.2138669
13.1400003 0.2126252
13.1500006 0.2163706
13.1600008 0.2120565
13.1700010 0.2241283
13.1800003 0.2277490
13.1900005 0.2298662
13.2000008 0.2361579
13.2100010 0.2361828
13.2200003 0.2585241
13.2300005 0.2635847
13.2400007 0.2595994
13.2500010 0.2595634
13.2600002 0.2312932
13.2700005 0.2216033
13.2800007 0.2269027
13.2900009 0.2039243
13.3000002 0.2266793
13.3100004 0.2257802
13.3200006 0.2379765
13.3300009 0.2654262
13.3400011 0.2697548
13.3500004 0.2647816
13.3600006 0.2878340
13.3700008 0.3218102
13.3800011 0.3304336
13.3900003 0.3417572
13.4000006 0.3045618
13.4100008 0.3300683
13.4200010 0.3597904
13.4300003 0.3531616
13.4400005 0.3597761
13.4500008 0.3796300
13.4600010 0.3599377
13.4700003 0.3589770
13.4800005 0.3457241
13.4900007 0.3547353
13.5000010 0.3441290
13.5100002 0.3596140
13.5200005 0.3225542
13.5300007 0.3160020
13.5400009 0.3051407
13.5500002 0.3000881
13.5600004 0.3044428
13.5700006 0.3092000
13.5800009 0.3108754
13.5900011 0.2757763
13.6000004 0.3096816
13.6100006 0.2966565
13.6200008 0.2941160
13.6300011 0.3037795
13.6400003 0.2960918
13.6500006 0.3022540
13.6600008 0.3021896
13.6700010 0.2888516
13.6800003 0.3086782
13.6900005 0.3156864
13.7000008 0.3195013
13.7100010 0.3267183
13.7200003 0.3326347
13.7300005 0.3130781
13.7400007 0.3104184
13.7500010 0.3498422
13.7600002 0.3741342
13.7700005 0.3729063
13.7800007 0.3513280
13.7900009 0.3331016
13.8000002 0.3329348
13.8100004 0.3083161
13.8200006 0.2867726
13.8300009 0.3073925
13.8400011 0.2909026
13.8500004 0.2986340
13.8600006 0.2887574
13.8700008 0.2977387
13.8800011 0.3123635
13.8900003 0.3203993
13.9000006 0.3561356
13.9100008 0.3417211
13.9200010 0.3331746
13.9300003 0.3281044
13.9400005 0.3159624
13.9500008 0.2958863
13.9600010 0.2804243
13.9700003 0.2619449
13.9800005 0.2332029
13.9900007 0.2588165
14.0000010 0.2550986
14.0100002 0.2605994
14.0200005 0.2610997
14.0300007 0.2604042
14.0400009 0.2449165
14.0500002 0.2325623
14.0600004 0.2523839
14.0700006 0.2640150
14.0800009 0.2654683
14.0900011 0.2728553
14.1000004 0.2725471
14.1100006 0.2690597
14.1200008 0.2518512
14.1300011 0.2662089
14.1400003 0.2739079
14.1500006 0.2557247
14.1600008 0.2496104
14.1700010 0.2637236
14.1800003 0.2562071
14.1900005 0.2633826
14.2000008 0.2722889
14.2100010 0.3040549
14.2200003 0.3334952
14.2300005 0.3228985
14.2400007 0.3008915
14.2500010 0.3245830
14.2600002 0.3036305
14.2700005 0.3121641
14.2800007 0.3009985
14.2900009 0.2752700
14.3000011 0.2806761
14.3100004 0.2791232
14.3200006 0.2648860
14.3300009 0.2632661
14.3400011 0.2845019
14.3500004 0.2661218
14.3600006 0.3018849
14.3700008 0.3236611
14.3800011 0.3461937
14.3900003 0.3290350
14.4000006 0.2886836
14.4100008 0.2888527
14.4200010 0.3113666
14.4300003 0.3153887
14.4400005 0.3119191
14.4500008 0.3201251
14.4600010 0.3178188
14.4700003 0.2814777
14.4800005 0.2969726
14.4900007 0.2926056
14.5000010 0.2883381
14.5100002 0.2782408
14.5200005 0.2635136
14.5300007 0.2665379
14.5400009 0.2435864
14.5500011 0.2373645
14.5600004 0.2540856
14.5700006 0.2423445
14.5800009 0.2702841
14.5900011 0.2914557
14.6000004 0.2836071
14.6100006 0.2772100
14.6200008 0.2739159
14.6300011 0.2498703
14.6400003 0.2573668
14.6500006 0.2804051
14.6600008 0.2867916
14.6700010 0.2683358
14.6800003 0.2493836
14.6900005 0.2492697
14.7000008 0.2499951
14.7100010 0.2584552
14.7200003 0.2622052
14.7300005 0.2650644
14.7400007 0.2608540
14.7500010 0.2855007
14.7600002 0.2898995
14.7700005 0.3030170
14.7800007 0.2625138
14.7900009 0.2739430
14.8000011 0.2789838
14.8100004 0.2742524
14.8200006 0.2757074
14.8300009 0.2662182
14.8400011 0.2440702
14.8500004 0.2575398
14.8600006 0.2384917
14.8700008 0.2460026
14.8800011 0.2452003
14.8900003 0.2474304
14.9000006 0.2375086
14.9100008 0.2265691
14.9200010 0.2121303
14.9300003 0.2222746
14.9400005 0.2047944
14.9500008 0.2109832
14.9600010 0.2235048
14.9700003 0.2228061
14.9800005 0.2140055
14.9900007 0.2177465
15.0000010 0.2469319
15.0100012 0.2669785
15.0200005 0.2941918
15.0300007 0.2979620
15.0400009 0.2921212
15.0500011 0.2862719
15.0600004 0.2849954
15.0700006 0.2849086
15.0800009 0.2658634
15.0900011 0.2944259
15.1000004 0.3071608
15.1100006 0.3062254
15.1200008 0.2719971
15.1300011 0.2802912
15.1400003 0.2871499
15.1500006 0.2998570
15.1600008 0.2891376
15.1700010 0.2933602
15.1800003 0.3095097
15.1900005 0.3081048
15.2000008 0.3016163
15.2100010 0.3179374
15.2200003 0.2906269
15.2300005 0.2729574
15.2400007 0.2806938
15.2500010 0.2699492
15.2600012 0.2575817
15.2700005 0.2284846
15.2800007 0.2289508
15.2900009 0.2283863
15.3000011 0.2364117
15.3100004 0.2206606
15.3200006 0.2225771
15.3300009 0.2472333
15.3400011 0.2729341
15.3500004 0.2806616
15.3600006 0.2785755
15.3700008 0.3000522
15.3800011 0.2855297
15.3900003 0.2661652
15.4000006 0.2634009
15.4100008 0.2623147
15.4200010 0.2573609
15.4300003 0.2246497
15.4400005 0.2093343
15.4500008 0.2092977
15.4600010 0.2089136
15.4700003 0.2063064
15.4800005 0.2244497
15.4900007 0.2223782
15.5000010 0.2299795
15.5100012 0.2494736
15.5200005 0.2724083
15.5300007 0.2579649
15.5400009 0.2795696
15.5500011 0.2539332
15.5600004 0.2604689
15.5700006 0.2272251
15.5800009 0.2212509
15.5900011 0.2314949
15.6000004 0.2364950
15.6100006 0.2278288
15.6200008 0.2533633
15.6300011 0.2303434
15.6400003 0.2359060
15.6500006 0.2251558
15.6600008 0.2445211
15.6700010 0.2221519
15.6800003 0.2291564
15.6900005 0.2025969
15.7000008 0.2029372
15.7100010 0.2290680
15.7200012 0.2638790
15.7300005 0.2300758
15.7400007 0.2362862
15.7500010 0.2292692
15.7600012 0.2317854
15.7700005 0.2324295
15.7800007 0.2310113
15.7900009 0.2263065
15.8000011 0.2287934
15.8100004 0.2347670
15.8200006 0.2330219
15.8300009 0.2093326
15.8400011 0.2347126
15.8500004 0.2384562
15.8600006 0.2385349
15.8700008 0.2261374
15.8800011 0.2310050
15.8900003 0.2209184
15.9000006 0.2367802
15.9100008 0.2276295
15.9200010 0.2326509
15.9300003 0.2394294
15.9400005 0.2522816
15.9500008 0.2685572
15.9600010 0.2789397
15.9700012 0.2670646
15.9800005 0.2717976
15.9900007 0.2856707
16.0000000 0.3010402
16.0100002 0.3026088
16.0200005 0.3007796
16.0300007 0.2703044
16.0400009 0.2768705
16.0500011 0.2618423
16.0600014 0.2459514
16.0700016 0.2452398
16.0799999 0.2464115
16.0900002 0.2378379
16.1000004 0.2455250
16.1100006 0.2223252
16.1200008 0.2334854
16.1300011 0.2213936
16.1400013 0.2302987
16.1500015 0.2280153
16.1599998 0.2308972
16.1700001 0.2087387
16.1800003 0.2118243
16.1900005 0.2037753
16.2000008 0.1936221
16.2100010 0.2023909
16.2200012 0.2062752
16.2300014 0.2144413
16.2400017 0.2206200
16.2500000 0.2224109
16.2600002 0.2156103
16.2700005 0.2184092
16.2800007 0.2024591
16.2900009 0.2064956
16.3000011 0.2221982
16.3100014 0.2037665
16.3200016 0.2124431
16.3299999 0.2038331
16.3400002 0.2120763
16.3500004 0.2124298
16.3600006 0.2121138
16.3700008 0.2028677
16.3800011 0.2061080
16.3900013 0.2014319
16.4000015 0.2005206
16.4099998 0.2095022
16.4200001 0.1949228
16.4300003 0.2026165
16.4400005 0.1927412
16.4500008 0.2112443
16.4600010 0.2046953
16.4700012 0.2017941
16.4800014 0.2076521
16.4900017 0.2076979
16.5000000 0.2104666
16.5100002 0.2042978
16.5200005 0.1941070
16.5300007 0.2189381
16.5400009 0.2085277
16.5500011 0.2306705
16.5600014 0.2131922
16.5700016 0.2289265
16.5799999 0.2427840
16.5900002 0.2306467
16.6000004 0.2111918
16.6100006 0.2065122
16.6200008 0.2024569
16.6300011 0.2066299
16.6400013 0.1989358
16.6500015 0.2048377
16.6599998 0.2009221
16.6700001 0.1923319
16.6800003 0.2012288
16.6900005 0.2035166
16.7000008 0.2038750
16.7100010 0.2045036
16.7200012 0.2105829
16.7300014 0.2122765
16.7400017 0.2099064
16.7500000 0.2271591
16.7600002 0.2245617
16.7700005 0.2164164
16.7800007 0.2254144
16.7900009 0.2431735
16.8000011 0.2413614
16.8100014 0.2622994
16.8200016 0.2310079
16.8299999 0.2499918
16.8400002 0.2251231
16.8500004 0.2283086
16.8600006 0.2200968
16.8700008 0.2281795
16.8800011 0.2475096
16.8900013 0.2288640
16.9000015 0.2155492
16.9100018 0.2093403
16.9200001 0.2091394
16.9300003 0.2422885
16.9400005 0.2626536
16.9500008 0.2646821
16.9600010 0.2538337
16.9700012 0.2389728
16.9800014 0.2232046
16.9900017 0.2114723
17.0000000 0.2229747
17.0100002 0.2101364
17.0200005 0.2340613
17.0300007 0.2455654
17.0400009 0.2224037
17.0500011 0.2229137
17.0600014 0.2282194
17.0700016 0.2366861
17.0799999 0.2256658
17.0900002 0.2182212
17.1000004 0.2450806
17.1100006 0.2386864
17.1200008 0.2485288
17.1300011 0.2699980
17.1400013 0.2725635
17.1500015 0.2765815
17.1600018 0.3075485
17.1700001 0.3080460
17.1800003 0.2791233
17.1900005 0.2962899
17.2000008 0.3281614
17.2100010 0.3352927
17.2200012 0.3371959
17.2300014 0.3694281
17.2400017 0.3230132
17.2500000 0.3515283
17.2600002 0.3451824
17.2700005 0.3287462
17.2800007 0.3427642
17.2900009 0.3053720
17.3000011 0.3171491
17.3100014 0.3226362
17.3200016 0.2687303
17.3299999 0.2820178
17.3400002 0.2779408
17.3500004 0.2967564
17.3600006 0.2812010
17.3700008 0.2764425
17.3800011 0.2913108
17.3900013 0.2933925
17.4000015 0.2874438
17.4100018 0.3049528
17.4200001 0.2910152
17.4300003 0.2818102
17.4400005 0.2833996
17.4500008 0.2618745
17.4600010 0.2810642
17.4700012 0.2960096
17.4800014 0.2940068
17.4900017 0.2917817
17.5000000 0.3067627
17.5100002 0.3195759
17.5200005 0.3054187
17.5300007 0.2957367
17.5400009 0.2899028
17.5500011 0.2596053
17.5600014 0.2903698
17.5700016 0.2977426
17.5799999 0.2929374
17.5900002 0.3061664
17.6000004 0.3101064
17.6100006 0.3295968
17.6200008 0.2999073
17.6300011 0.3097917
17.6400013 0.2829153
17.6500015 0.2798099
17.6600018 0.2852757
17.6700001 0.2695433
17.6800003 0.2752460
17.6900005 0.2693736
17.7000008 0.2551441
17.7100010 0.2304568
17.7200012 0.2556984
17.7300014 0.2273595
17.7400017 0.2207519
17.7500000 0.2201431
17.7600002 0.2281297
17.7700005 0.2296908
17.7800007 0.2175644
17.7900009 0.2080533
17.8000011 0.2111285
17.8100014 0.2448141
17.8200016 0.2761118
17.8299999 0.2576689
17.8400002 0.2605609
17.8500004 0.2493187
17.8600006 0.2601243
17.8700008 0.2440802
17.8800011 0.2396832
17.8900013 0.2283866
17.9000015 0.2538221
17.9100018 0.2691560
17.9200001 0.2797051
17.9300003 0.2591359
17.9400005 0.2468372
17.9500008 0.2536684
17.9600010 0.2601205
17.9700012 0.2558320
17.9800014 0.2327724
17.9900017 0.2294460
18.0000000 0.2161196
18.0100002 0.2080449
18.0200005 0.2213563
18.0300007 0.2274083
18.0400009 0.2295067
18.0500011 0.2546886
18.0600014 0.2399211
18.0700016 0.2470375
18.0799999 0.2382627
18.0900002 0.2593237
18.1000004 0.2496659
18.1100006 0.2777618
18.1200008 0.2464751
18.1300011 0.2215377
18.1400013 0.2373503
18.1500015 0.2434106
18.1600018 0.2459598
18.1700001 0.2730384
18.1800003 0.2883246
18.1900005 0.2955649
18.2000008 0.2832021
18.2100010 0.2413471
18.2200012 0.2168464
18.2300014 0.2242285
18.2400017 0.2273583
18.2500000 0.2491015
18.2600002 0.2642158
18.2700005 0.2854319
18.2800007 0.2943240
18.2900009 0.2882009
18.3000011 0.2694696
18.3100014 0.2999837
18.3200016 0.2752644
18.3299999 0.2683854
18.3400002 0.2612161
18.3500004 0.2350513
18.3600006 0.2371363
18.3700008 0.2369129
18.3800011 0.2504541
18.3900013 0.2629341
18.4000015 0.2591430
18.4100018 0.2485046
18.4200001 0.2458468
18.4300003 0.2457665
18.4400005 0.2380664
18.4500008 0.2366208
18.4600010 0.2467346
18.4700012 0.2764800
18.4800014 0.2643213
18.4900017 0.2769562
18.5000000 0.2729881
18.5100002 0.2614304
18.5200005 0.2617724
18.5300007 0.2647856
18.5400009 0.2525835
18.5500011 0.2376724
18.5600014 0.2353105
18.5700016 0.2239513
18.5800018 0.2359134
18.5900002 0.2270554
18.6000004 0.2437838
18.6100006 0.2315489
18.6200008 0.2336004
18.6300011 0.2130934
18.6400013 0.2175355
18.6500015 0.2292738
18.6600018 0.2161205
18.6700001 0.2185253
18.6800003 0.2315136
18.6900005 0.2411332
18.7000008 0.2347245
18.7100010 0.2345726
18.7200012 0.2378336
18.7300014 0.2195511
18.7400017 0.2235405
18.7500000 0.2213379
18.7600002 0.2270135
18.7700005 0.2263428
18.7800007 0.2346104
18.7900009 0.2440961
18.8000011 0.2415416
18.8100014 0.2374196
18.8200016 0.2438201
18.8300018 0.2340906
18.8400002 0.2285727
18.8500004 0.2388884
18.8600006 0.2376930
18.8700008 0.2433803
18.8800011 0.2405833
18.8900013 0.2298104
18.9000015 0.2445599
18.9100018 0.2449613
18.9200001 0.2385405
18.9300003 0.2555117
18.9400005 0.2373813
18.9500008 0.2262924
18.9600010 0.2392903
18.9700012 0.2425924
18.9800014 0.2282079
18.9900017 0.2388899
19.0000000 0.2475538
19.0100002 0.2393085
19.0200005 0.2323313
19.0300007 0.2368033
19.0400009 0.2394183
19.0500011 0.2178096
19.0600014 0.2490344
19.0700016 0.2630599
19.0800018 0.2424191
19.0900002 0.2405715
19.1000004 0.2338670
19.1100006 0.2378049
19.1200008 0.2387362
19.1300011 0.2453499
19.1400013 0.2536356
19.1500015 0.2740024
19.1600018 0.2506026
19.1700001 0.2747279
19.1800003 0.2831317
19.1900005 0.2683219
19.2000008 0.2620983
19.2100010 0.2782545
19.2200012 0.2788332
19.2300014 0.2766952
19.2400017 0.2706250
19.2500000 0.2750568
19.2600002 0.2528500
19.2700005 0.2670351
19.2800007 0.2586791
19.2900009 0.2583992
19.3000011 0.2501733
19.3100014 0.2293262
19.3200016 0.2415556
19.3300018 0.2516554
19.3400002 0.2508748
19.3500004 0.2550000
19.3600006 0.2771370
19.3700008 0.2685572
19.3800011 0.2757342
19.3900013 0.2579204
19.4000015 0.2546737
19.4100018 0.2638839
19.4200001 0.2731208
19.4300003 0.2713499
19.4400005 0.2640700
19.4500008 0.2907673
19.4600010 0.2866431
19.4700012 0.2644306
19.4800014 0.2676203
19.4900017 0.2583595
19.5000000 0.2545284
19.5100002 0.2712338
19.5200005 0.2517834
19.5300007 0.2402202
19.5400009 0.2375903
19.5500011 0.2568948
19.5600014 0.2410118
19.5700016 0.2607051
19.5800018 0.2625867
19.5900002 0.2718888
19.6000004 0.3019450
19.6100006 0.3204390
19.6200008 0.3109998
19.6300011 0.2977459
19.6400013 0.2735777
19.6500015 0.2746149
19.6600018 0.2825750
19.6700001 0.2831656
19.6800003 0.2825828
19.6900005 0.2884960
19.7000008 0.2908822
19.7100010 0.2607287
19.7200012 0.3081730
19.7300014 0.2856245
19.7400017 0.3057882
19.7500000 0.2789339
19.7600002 0.3129180
19.7700005 0.3223661
19.7800007 0.3517272
19.7900009 0.3619620
19.8000011 0.3958063
19.8100014 0.3856149
19.8200016 0.3719194
[truncated: 8,018 more rows]

## Sheet: RMSD_wild_ACE2
# This file was created Wed Aug 19 16:38:48 2020
# Created by:
# :-) GROMACS - gmx rms, VERSION 5.1.4 (-:
#
# Executable: /home/xuchang/Software/gromacs-5.1.4/bin/gmx
# Data prefix: /home/xuchang/Software/gromacs-5.1.4
# Command line:
# gmx rms -s ../md_0_1.tpr -f ../md_0_1_noPBC.xtc -n ../myindex.ndx -o rmsd_ACE2.xvg -tu ns
# gmx rms is part of G R O M A C S:
#
# Glycine aRginine prOline Methionine Alanine Cystine Serine
#
@ title "RMSD"
@ xaxis label "Time (ns)"
@ yaxis label "RMSD (nm)"
@TYPE xy
@ subtitle "Protein_&_r_1-597 after lsq fit to Backbone"
0.0000000 0.0005026
0.0100000 0.0900431
0.0200000 0.0936637
0.0300000 0.1166789
0.0400000 0.1227732
0.0500000 0.1339497
0.0600000 0.1323238
0.0700000 0.1341135
0.0800000 0.1490326
0.0900000 0.1503752
0.1000000 0.1651975
0.1100000 0.1463792
0.1200000 0.1552359
0.1300000 0.1524692
0.1400000 0.1430967
0.1500000 0.1549079
0.1600000 0.1708468
0.1700000 0.1553769
0.1800000 0.1499621
0.1900000 0.1400431
0.2000000 0.1436625
0.2100000 0.1480065
0.2200000 0.1441954
0.2300000 0.1677170
0.2400000 0.1534985
0.2500000 0.1637003
0.2600000 0.1605380
0.2700000 0.1453470
0.2800000 0.1503678
0.2900000 0.1455292
0.3000000 0.1513489
0.3100000 0.1459528
0.3200000 0.1536200
0.3300000 0.1448898
0.3400000 0.1432287
0.3500000 0.1405997
0.3600000 0.1312160
0.3700000 0.1448792
0.3800000 0.1523460
0.3900000 0.1634437
0.4000000 0.1660358
0.4100000 0.1606494
0.4200000 0.1592790
0.4300000 0.1485919
0.4400000 0.1518307
0.4500000 0.1536364
0.4600000 0.1673793
0.4700000 0.1636086
0.4800000 0.1716470
0.4900000 0.1715226
0.5000000 0.1745245
0.5100001 0.1552905
0.5200000 0.1601022
0.5300000 0.1642272
0.5400000 0.1632104
0.5500000 0.1705466
0.5600000 0.1765942
0.5700001 0.1701975
0.5800000 0.1694133
0.5900000 0.1800019
0.6000000 0.1788361
0.6100000 0.1714298
0.6200000 0.1726770
0.6300001 0.1702953
0.6400000 0.1862779
0.6500000 0.1783164
0.6600000 0.1740792
0.6700000 0.1714973
0.6800000 0.1673450
0.6900001 0.1610137
0.7000000 0.1607922
0.7100000 0.1687742
0.7200000 0.1790365
0.7300000 0.1695709
0.7400000 0.1639308
0.7500001 0.1673665
0.7600001 0.1526580
0.7700000 0.1559553
0.7800000 0.1564840
0.7900000 0.1523216
0.8000000 0.1548016
0.8100001 0.1583379
0.8200001 0.1509753
0.8300000 0.1525933
0.8400000 0.1667469
0.8500000 0.1495759
0.8600000 0.1439419
0.8700001 0.1566843
0.8800001 0.1646430
0.8900000 0.1582696
0.9000000 0.1588910
0.9100000 0.1575061
0.9200000 0.1492558
0.9300001 0.1529380
0.9400001 0.1471096
0.9500000 0.1518449
0.9600000 0.1545924
0.9700000 0.1545274
0.9800000 0.1500333
0.9900001 0.1630230
1.0000000 0.1593499
1.0100000 0.1519722
1.0200001 0.1571058
1.0300001 0.1763093
1.0400001 0.1649044
1.0500001 0.1749255
1.0600001 0.1660697
1.0700001 0.1727145
1.0800000 0.1786202
1.0900000 0.1820353
1.1000000 0.1971585
1.1100000 0.1902393
1.1200000 0.1813776
1.1300000 0.1806483
1.1400001 0.1746577
1.1500001 0.1796531
1.1600001 0.1771809
1.1700001 0.1813315
1.1800001 0.1744294
1.1900001 0.1883477
1.2000000 0.1898378
1.2100000 0.1792762
1.2200000 0.1745601
1.2300000 0.1635313
1.2400000 0.1711640
1.2500000 0.1661106
1.2600001 0.1636625
1.2700001 0.1722709
1.2800001 0.1636583
1.2900001 0.1738315
1.3000001 0.1790211
1.3100001 0.1797695
1.3200001 0.1778418
1.3300000 0.1815193
1.3400000 0.1688489
1.3500000 0.1680594
1.3600000 0.1678686
1.3700001 0.1626118
1.3800001 0.1646881
1.3900001 0.1729220
1.4000001 0.1688073
1.4100001 0.1601469
1.4200001 0.1613888
1.4300001 0.1718781
1.4400001 0.1597167
1.4500000 0.1643415
1.4600000 0.1676485
1.4700000 0.1706681
1.4800000 0.1804768
1.4900001 0.1721772
1.5000001 0.1695760
1.5100001 0.1675243
1.5200001 0.1643502
1.5300001 0.1703095
1.5400001 0.1855200
1.5500001 0.1852966
1.5600001 0.1873244
1.5700001 0.1902883
1.5800000 0.1850960
1.5900000 0.1775874
1.6000000 0.1706832
1.6100001 0.1744041
1.6200001 0.1704624
1.6300001 0.1684113
1.6400001 0.1578113
1.6500001 0.1675950
1.6600001 0.1775310
1.6700001 0.1777045
1.6800001 0.1795800
1.6900001 0.1883337
1.7000000 0.1826809
1.7100000 0.1876602
1.7200000 0.1925816
1.7300001 0.2152614
1.7400001 0.2056198
1.7500001 0.2098386
1.7600001 0.1983457
1.7700001 0.2080793
1.7800001 0.2006152
1.7900001 0.2085263
1.8000001 0.1980797
1.8100001 0.1997677
1.8200001 0.1997881
1.8300000 0.2003499
1.8400000 0.2047728
1.8500001 0.2121779
1.8600001 0.2231787
1.8700001 0.2145701
1.8800001 0.2270679
1.8900001 0.2262656
1.9000001 0.2249078
1.9100001 0.2103003
1.9200001 0.2105549
1.9300001 0.2193010
1.9400001 0.2156769
1.9500000 0.2099755
1.9600000 0.1923797
1.9700001 0.1906000
1.9800001 0.1866539
1.9900001 0.1876782
2.0000000 0.1790868
2.0100000 0.1811358
2.0200000 0.1773923
2.0300002 0.1737477
2.0400002 0.1833397
2.0500002 0.1781522
2.0600002 0.1796229
2.0700002 0.1828643
2.0800002 0.1888343
2.0900002 0.1969751
2.1000001 0.2031657
2.1100001 0.1971351
2.1200001 0.1993197
2.1300001 0.1929849
2.1400001 0.1958289
2.1500001 0.2050588
2.1600001 0.2047553
2.1700001 0.2010270
2.1800001 0.2077135
2.1900001 0.2110480
2.2000000 0.2010061
2.2100000 0.2128008
2.2200000 0.2080551
2.2300000 0.2017345
2.2400000 0.1934435
2.2500000 0.2013242
2.2600000 0.2092625
2.2700002 0.2147415
2.2800002 0.2116854
2.2900002 0.2126913
2.3000002 0.2179632
2.3100002 0.2181617
2.3200002 0.2222718
2.3300002 0.2084511
2.3400002 0.2004493
2.3500001 0.2155787
2.3600001 0.2090962
2.3700001 0.1964421
2.3800001 0.1986155
2.3900001 0.1940772
2.4000001 0.1949352
2.4100001 0.2036377
2.4200001 0.2078318
2.4300001 0.1961320
2.4400001 0.1982650
2.4500000 0.1941711
2.4600000 0.1985724
2.4700000 0.1994897
2.4800000 0.1836027
2.4900000 0.1889316
2.5000000 0.1886028
2.5100002 0.1904707
2.5200002 0.2047918
2.5300002 0.1971617
2.5400002 0.1940031
2.5500002 0.1975051
2.5600002 0.1977458
2.5700002 0.1929321
2.5800002 0.1874556
2.5900002 0.1864470
2.6000001 0.2011620
2.6100001 0.1999801
2.6200001 0.1988720
2.6300001 0.2031086
2.6400001 0.1924597
2.6500001 0.1911572
2.6600001 0.1943013
2.6700001 0.1975074
2.6800001 0.1970207
2.6900001 0.1980805
2.7000000 0.2057903
2.7100000 0.1992723
2.7200000 0.2014683
2.7300000 0.1967987
2.7400002 0.2095746
2.7500002 0.2104916
2.7600002 0.2195849
2.7700002 0.2100895
2.7800002 0.2008782
2.7900002 0.2128233
2.8000002 0.2218834
2.8100002 0.2014242
2.8200002 0.2128410
2.8300002 0.2228923
2.8400002 0.2184315
2.8500001 0.2161631
2.8600001 0.2233497
2.8700001 0.2356355
2.8800001 0.2181600
2.8900001 0.2359478
2.9000001 0.2303528
2.9100001 0.2334385
2.9200001 0.2434654
2.9300001 0.2382843
2.9400001 0.2401285
2.9500000 0.2480266
2.9600000 0.2511463
2.9700000 0.2484483
2.9800003 0.2512579
2.9900002 0.2447313
3.0000002 0.2528290
3.0100002 0.2434518
3.0200002 0.2471670
3.0300002 0.2397811
3.0400002 0.2660748
3.0500002 0.2446957
3.0600002 0.2414008
3.0700002 0.2385969
3.0800002 0.2306444
3.0900002 0.2358426
3.1000001 0.2261798
3.1100001 0.2410230
3.1200001 0.2294585
3.1300001 0.2254101
3.1400001 0.2206972
3.1500001 0.2185397
3.1600001 0.2231064
3.1700001 0.2267094
3.1800001 0.2580779
3.1900001 0.2499974
3.2000000 0.2490839
3.2100000 0.2534509
3.2200003 0.2500685
3.2300003 0.2670511
3.2400002 0.2696286
3.2500002 0.2872187
3.2600002 0.2841260
3.2700002 0.2904838
3.2800002 0.2739804
3.2900002 0.2845146
3.3000002 0.2632078
3.3100002 0.2622041
3.3200002 0.2615690
3.3300002 0.2484686
3.3400002 0.2681361
3.3500001 0.2774052
3.3600001 0.2804180
3.3700001 0.2753952
3.3800001 0.2867963
3.3900001 0.2781751
3.4000001 0.2765281
3.4100001 0.2700443
3.4200001 0.2644448
3.4300001 0.2684824
3.4400001 0.2447643
3.4500000 0.2314453
3.4600003 0.2375976
3.4700003 0.2355128
3.4800003 0.2352173
3.4900002 0.2426472
3.5000002 0.2433936
3.5100002 0.2389753
3.5200002 0.2236325
3.5300002 0.2340956
3.5400002 0.2419165
3.5500002 0.2606744
3.5600002 0.2473367
3.5700002 0.2373957
3.5800002 0.2363385
3.5900002 0.2462924
3.6000001 0.2410689
3.6100001 0.2405344
3.6200001 0.2303545
3.6300001 0.2309171
3.6400001 0.2380053
3.6500001 0.2439002
3.6600001 0.2481429
3.6700001 0.2409112
3.6800001 0.2399056
3.6900001 0.2472678
3.7000003 0.2273339
3.7100003 0.2351594
3.7200003 0.2353016
3.7300003 0.2383134
3.7400002 0.2231208
3.7500002 0.2347152
3.7600002 0.2218065
3.7700002 0.2365808
3.7800002 0.2439684
3.7900002 0.2413190
3.8000002 0.2390320
3.8100002 0.2520777
3.8200002 0.2367835
3.8300002 0.2403638
3.8400002 0.2355564
3.8500001 0.2441453
3.8600001 0.2477587
3.8700001 0.2434606
3.8800001 0.2400617
3.8900001 0.2191060
3.9000001 0.2132100
3.9100001 0.2154082
3.9200001 0.2324704
3.9300003 0.2176533
3.9400003 0.2147375
3.9500003 0.1984107
3.9600003 0.1978408
3.9700003 0.2036004
3.9800003 0.2172813
3.9900002 0.2362583
4.0000000 0.2407682
4.0100002 0.2334507
4.0200000 0.2416678
4.0300002 0.2451922
4.0400000 0.2372520
4.0500002 0.2532308
4.0600004 0.2462563
4.0700002 0.2473315
4.0800004 0.2563169
4.0900002 0.2425570
4.1000004 0.2463271
4.1100001 0.2495435
4.1200004 0.2655091
4.1300001 0.2548515
4.1400003 0.2459315
4.1500001 0.2524353
4.1600003 0.2470767
4.1700001 0.2561480
4.1800003 0.2522943
4.1900001 0.2427462
4.2000003 0.2397273
4.2100000 0.2417900
4.2200003 0.2438471
4.2300000 0.2298787
4.2400002 0.2332650
4.2500000 0.2422601
4.2600002 0.2416621
4.2700000 0.2553114
4.2800002 0.2496891
4.2900004 0.2488921
4.3000002 0.2485418
4.3100004 0.2697359
4.3200002 0.2574171
4.3300004 0.2724719
4.3400002 0.2748831
4.3500004 0.2723319
4.3600001 0.2545544
4.3700004 0.2697147
4.3800001 0.2627776
4.3900003 0.2486440
4.4000001 0.2353669
4.4100003 0.2438435
4.4200001 0.2387849
4.4300003 0.2351163
4.4400001 0.2442762
4.4500003 0.2511204
4.4600000 0.2323824
4.4700003 0.2488925
4.4800000 0.2495890
4.4900002 0.2375393
4.5000000 0.2377826
4.5100002 0.2387167
4.5200000 0.2330038
4.5300002 0.2376334
4.5400004 0.2314364
4.5500002 0.2297369
4.5600004 0.2207411
4.5700002 0.2259956
4.5800004 0.2250698
4.5900002 0.2269952
4.6000004 0.2324631
4.6100001 0.2357039
4.6200004 0.2244697
4.6300001 0.2409181
4.6400003 0.2355699
4.6500001 0.2287267
4.6600003 0.2353173
4.6700001 0.2317025
4.6800003 0.2397817
4.6900001 0.2188869
4.7000003 0.2306294
4.7100000 0.2338230
4.7200003 0.2511516
4.7300000 0.2591726
4.7400002 0.2549402
4.7500000 0.2530062
4.7600002 0.2632349
4.7700005 0.2530255
4.7800002 0.2663748
4.7900004 0.2723865
4.8000002 0.2857039
4.8100004 0.2750839
4.8200002 0.2656710
4.8300004 0.2728597
4.8400002 0.2925378
4.8500004 0.2896024
4.8600001 0.2905212
4.8700004 0.2814818
4.8800001 0.2917693
4.8900003 0.2953347
4.9000001 0.3023438
4.9100003 0.2883906
4.9200001 0.2713155
4.9300003 0.2941293
4.9400001 0.2802603
4.9500003 0.2720286
4.9600000 0.2883328
4.9700003 0.2957178
4.9800000 0.2899098
4.9900002 0.2904566
5.0000000 0.2923462
5.0100002 0.2921992
5.0200005 0.2832197
5.0300002 0.2871839
5.0400004 0.2776262
5.0500002 0.2885434
5.0600004 0.3038720
5.0700002 0.3214421
5.0800004 0.3172075
5.0900002 0.3314067
5.1000004 0.3491845
5.1100001 0.3504885
5.1200004 0.3214641
5.1300001 0.3154387
5.1400003 0.3122280
5.1500001 0.3053946
5.1600003 0.3234663
5.1700001 0.3254485
5.1800003 0.3324361
5.1900001 0.3063024
5.2000003 0.3191085
5.2100000 0.3067487
5.2200003 0.3065304
5.2300000 0.3229444
5.2400002 0.3263935
5.2500005 0.3257813
5.2600002 0.3317760
5.2700005 0.3275847
5.2800002 0.3197541
5.2900004 0.3074393
5.3000002 0.2881557
5.3100004 0.2863802
5.3200002 0.2822836
5.3300004 0.2815099
5.3400002 0.2822791
5.3500004 0.2767705
5.3600001 0.2677256
5.3700004 0.2641929
5.3800001 0.2813836
5.3900003 0.2710214
5.4000001 0.2864377
5.4100003 0.2954271
5.4200001 0.2899971
5.4300003 0.2963229
5.4400001 0.3049597
5.4500003 0.2955684
5.4600000 0.2812550
5.4700003 0.2873257
5.4800005 0.2695156
5.4900002 0.2418968
5.5000005 0.2475693
5.5100002 0.2523373
5.5200005 0.2626811
5.5300002 0.2669758
5.5400004 0.2609847
5.5500002 0.2704927
5.5600004 0.2605860
5.5700002 0.2608664
5.5800004 0.2648467
5.5900002 0.2561151
5.6000004 0.2658056
5.6100001 0.2553967
5.6200004 0.2433320
5.6300001 0.2539146
5.6400003 0.2470236
5.6500001 0.2552622
5.6600003 0.2537669
5.6700001 0.2509171
5.6800003 0.2459961
5.6900001 0.2359271
5.7000003 0.2467598
5.7100000 0.2556171
5.7200003 0.2694335
5.7300005 0.2694410
5.7400002 0.2769838
5.7500005 0.2784497
5.7600002 0.2687097
5.7700005 0.2723081
5.7800002 0.2574233
5.7900004 0.2811444
5.8000002 0.2727806
5.8100004 0.2740639
5.8200002 0.2793471
5.8300004 0.2625344
5.8400002 0.2746923
5.8500004 0.2851514
5.8600001 0.2661288
5.8700004 0.2518779
5.8800001 0.2529682
5.8900003 0.2768337
5.9000001 0.2831061
5.9100003 0.2977763
5.9200001 0.2993595
5.9300003 0.3012751
5.9400001 0.2927015
5.9500003 0.2880395
5.9600005 0.2962565
5.9700003 0.2847914
5.9800005 0.2777875
5.9900002 0.2740721
6.0000005 0.2655406
6.0100002 0.2600603
6.0200005 0.2636830
6.0300002 0.2603328
6.0400004 0.2575258
6.0500002 0.2657265
6.0600004 0.2656553
6.0700002 0.2719331
6.0800004 0.2699998
6.0900002 0.2627710
6.1000004 0.2698948
6.1100001 0.2628648
6.1200004 0.2478571
6.1300001 0.2485621
6.1400003 0.2453316
6.1500001 0.2280219
6.1600003 0.2175806
6.1700001 0.2134706
6.1800003 0.2268602
6.1900001 0.2093265
6.2000003 0.2254163
6.2100005 0.2322480
6.2200003 0.2412187
6.2300005 0.2421556
6.2400002 0.2450581
6.2500005 0.2401689
6.2600002 0.2411710
6.2700005 0.2285053
6.2800002 0.2309820
6.2900004 0.2314032
6.3000002 0.2365254
6.3100004 0.2498073
6.3200002 0.2496941
6.3300004 0.2508106
6.3400002 0.2463592
6.3500004 0.2497980
6.3600001 0.2499292
6.3700004 0.2441456
6.3800001 0.2435486
6.3900003 0.2459170
6.4000001 0.2658532
6.4100003 0.2728485
6.4200001 0.2880271
6.4300003 0.3015950
6.4400005 0.2849332
6.4500003 0.2946040
6.4600005 0.2827303
6.4700003 0.2944453
6.4800005 0.2734139
6.4900002 0.2689905
6.5000005 0.2738142
6.5100002 0.2872451
6.5200005 0.2813333
6.5300002 0.2810692
6.5400004 0.2746312
6.5500002 0.2838138
6.5600004 0.2819956
6.5700002 0.2796162
6.5800004 0.2598939
6.5900002 0.2786304
6.6000004 0.2729624
6.6100001 0.2535634
6.6200004 0.2527068
6.6300001 0.2645256
6.6400003 0.2731193
6.6500001 0.2618574
6.6600003 0.2603812
6.6700006 0.2621544
6.6800003 0.2622325
6.6900005 0.2475969
6.7000003 0.2419117
6.7100005 0.2601449
6.7200003 0.2456156
6.7300005 0.2549061
6.7400002 0.2515322
6.7500005 0.2479219
6.7600002 0.2446980
6.7700005 0.2624479
6.7800002 0.2453315
6.7900004 0.2489277
6.8000002 0.2378120
6.8100004 0.2413701
6.8200002 0.2470422
6.8300004 0.2526507
6.8400002 0.2598704
6.8500004 0.2502404
6.8600001 0.2528489
6.8700004 0.2512126
6.8800001 0.2655030
6.8900003 0.2667792
6.9000001 0.2827044
6.9100003 0.2935276
6.9200006 0.2919765
6.9300003 0.2939873
6.9400005 0.2737597
6.9500003 0.2623473
6.9600005 0.2532169
6.9700003 0.2573607
6.9800005 0.2616763
6.9900002 0.2552277
7.0000005 0.2491570
7.0100002 0.2680024
7.0200005 0.2474503
7.0300002 0.2470091
7.0400004 0.2565778
7.0500002 0.2540574
7.0600004 0.2563768
7.0700002 0.2582273
7.0800004 0.2523791
7.0900002 0.2368752
7.1000004 0.2322874
7.1100001 0.2365932
7.1200004 0.2339400
7.1300001 0.2246566
7.1400003 0.2196266
7.1500006 0.2351398
7.1600003 0.2465028
7.1700006 0.2482471
7.1800003 0.2525665
7.1900005 0.2688217
7.2000003 0.2515406
7.2100005 0.2563469
7.2200003 0.2526239
7.2300005 0.2553102
7.2400002 0.2647703
7.2500005 0.2617315
7.2600002 0.2591911
7.2700005 0.2725606
7.2800002 0.2612788
7.2900004 0.2649639
7.3000002 0.2726673
7.3100004 0.2925310
7.3200002 0.2867107
7.3300004 0.2740837
7.3400002 0.2823659
7.3500004 0.2702551
7.3600001 0.2731768
7.3700004 0.2814907
7.3800001 0.2592648
7.3900003 0.2645200
7.4000006 0.2528069
7.4100003 0.2392127
7.4200006 0.2385940
7.4300003 0.2365476
7.4400005 0.2311545
7.4500003 0.2506043
7.4600005 0.2543177
7.4700003 0.2666923
7.4800005 0.2820308
7.4900002 0.2736093
7.5000005 0.2739787
7.5100002 0.2884223
7.5200005 0.3135183
7.5300002 0.2953961
7.5400004 0.3050876
7.5500002 0.3146139
7.5600004 0.3080646
7.5700002 0.3074241
7.5800004 0.2976287
7.5900002 0.2987208
7.6000004 0.2838976
7.6100001 0.2915357
7.6200004 0.2946720
7.6300006 0.2961896
7.6400003 0.3058098
7.6500006 0.3081124
7.6600003 0.2980212
7.6700006 0.2823430
7.6800003 0.2800308
7.6900005 0.2717590
7.7000003 0.2648763
7.7100005 0.2556305
7.7200003 0.2577615
7.7300005 0.2676900
7.7400002 0.2637077
7.7500005 0.2541527
7.7600002 0.2674741
7.7700005 0.2471750
7.7800002 0.2567798
7.7900004 0.2543561
7.8000002 0.2531914
7.8100004 0.2582724
7.8200002 0.2582768
7.8300004 0.2643735
7.8400002 0.2672568
7.8500004 0.2444410
7.8600006 0.2494189
7.8700004 0.2430006
7.8800006 0.2488055
7.8900003 0.2519825
7.9000006 0.2639547
7.9100003 0.2505532
7.9200006 0.2558799
7.9300003 0.2458525
7.9400005 0.2512702
7.9500003 0.2485586
7.9600005 0.2428183
7.9700003 0.2367846
7.9800005 0.2376370
7.9900002 0.2447622
8.0000000 0.2433126
8.0100002 0.2457162
8.0200005 0.2292325
8.0300007 0.2434335
8.0400000 0.2503102
8.0500002 0.2788509
8.0600004 0.2844914
8.0700006 0.2953053
8.0799999 0.2892448
8.0900002 0.2945518
8.1000004 0.2906818
8.1100006 0.2816130
8.1200008 0.2531467
8.1300001 0.2438064
8.1400003 0.2608908
8.1500006 0.2660710
8.1600008 0.2661752
8.1700001 0.2626332
8.1800003 0.2465287
8.1900005 0.2478844
8.2000008 0.2535163
8.2100000 0.2673254
8.2200003 0.2759148
8.2300005 0.2576023
8.2400007 0.2640066
8.2500000 0.2750128
8.2600002 0.2752432
8.2700005 0.2841411
8.2800007 0.2805530
8.2900000 0.2839037
8.3000002 0.2894619
8.3100004 0.2962519
8.3200006 0.3008976
8.3299999 0.2873424
8.3400002 0.2871805
8.3500004 0.2759196
8.3600006 0.2755446
8.3700008 0.3058779
8.3800001 0.2852157
8.3900003 0.2930798
8.4000006 0.2924154
8.4100008 0.2764734
8.4200001 0.2632740
8.4300003 0.2477413
8.4400005 0.2603211
8.4500008 0.2681516
8.4600000 0.2738561
8.4700003 0.2674413
8.4800005 0.2712762
8.4900007 0.2773443
8.5000000 0.2902551
8.5100002 0.3011959
8.5200005 0.3022606
8.5300007 0.2686223
8.5400000 0.2716724
8.5500002 0.2801941
8.5600004 0.2660458
8.5700006 0.2667998
8.5800009 0.2639975
8.5900002 0.2808222
8.6000004 0.2669801
8.6100006 0.2903905
8.6200008 0.2929623
8.6300001 0.2677362
8.6400003 0.2743390
8.6500006 0.2762852
8.6600008 0.2685151
8.6700001 0.2911170
8.6800003 0.2901923
8.6900005 0.2872543
8.7000008 0.2794249
8.7100000 0.2898781
8.7200003 0.2666971
8.7300005 0.2703297
8.7400007 0.2745480
8.7500000 0.2903891
8.7600002 0.2785535
8.7700005 0.2790401
8.7800007 0.2939201
8.7900000 0.3007118
8.8000002 0.2966368
8.8100004 0.3005984
8.8200006 0.2897725
8.8300009 0.2929510
8.8400002 0.2712396
8.8500004 0.2889065
8.8600006 0.2849753
8.8700008 0.2706052
8.8800001 0.2782602
8.8900003 0.2727631
8.9000006 0.2703564
8.9100008 0.2794669
8.9200001 0.2811426
8.9300003 0.2730463
8.9400005 0.2748121
8.9500008 0.2790768
8.9600000 0.2815793
8.9700003 0.2898690
8.9800005 0.2859316
8.9900007 0.2924850
9.0000000 0.2900167
9.0100002 0.2889020
9.0200005 0.3009920
9.0300007 0.3207084
9.0400000 0.3163272
9.0500002 0.3082598
9.0600004 0.3066366
9.0700006 0.3170583
9.0800009 0.3231181
9.0900002 0.3200000
9.1000004 0.3337263
9.1100006 0.3224957
9.1200008 0.3117760
9.1300001 0.2930199
9.1400003 0.2912615
9.1500006 0.2700353
9.1600008 0.2850751
9.1700001 0.2965824
9.1800003 0.2895200
9.1900005 0.2642365
9.2000008 0.2801382
9.2100000 0.2809071
9.2200003 0.3078713
9.2300005 0.3207452
9.2400007 0.3063737
9.2500000 0.2866893
9.2600002 0.2897571
9.2700005 0.2864413
9.2800007 0.2898996
9.2900009 0.2916854
9.3000002 0.3044458
9.3100004 0.3072698
9.3200006 0.2878208
9.3300009 0.2857969
9.3400002 0.2986213
9.3500004 0.2869779
9.3600006 0.2767703
9.3700008 0.2842020
9.3800001 0.2919427
9.3900003 0.2896209
9.4000006 0.2985088
9.4100008 0.2918350
9.4200001 0.2886959
9.4300003 0.2741932
9.4400005 0.2774939
9.4500008 0.2691219
9.4600000 0.2821658
9.4700003 0.2848903
9.4800005 0.2894222
9.4900007 0.2840734
9.5000000 0.2832878
9.5100002 0.2822527
9.5200005 0.2980880
9.5300007 0.3054723
9.5400009 0.3118671
9.5500002 0.3020650
9.5600004 0.3072184
9.5700006 0.3034789
9.5800009 0.2983733
9.5900002 0.3047085
9.6000004 0.3158009
9.6100006 0.3170652
9.6200008 0.3191664
9.6300001 0.3141873
9.6400003 0.3071207
9.6500006 0.2861785
9.6600008 0.2719275
9.6700001 0.2812975
9.6800003 0.2745374
9.6900005 0.2818661
9.7000008 0.2713312
9.7100000 0.2688831
9.7200003 0.2661250
9.7300005 0.2728128
9.7400007 0.2815077
9.7500000 0.2728694
9.7600002 0.2874258
9.7700005 0.2907185
9.7800007 0.2707244
9.7900009 0.2759409
9.8000002 0.2779199
9.8100004 0.2805044
9.8200006 0.2898892
9.8300009 0.3138282
9.8400002 0.3023399
9.8500004 0.3022119
9.8600006 0.2871365
9.8700008 0.2834818
9.8800001 0.2739214
9.8900003 0.2833294
9.9000006 0.2798224
9.9100008 0.2676126
9.9200001 0.2702355
9.9300003 0.2867641
9.9400005 0.2809687
9.9500008 0.2848695
9.9600000 0.2922499
9.9700003 0.2849662
9.9800005 0.2764461
9.9900007 0.2803305
10.0000000 0.2734216
10.0100002 0.2794240
10.0200005 0.2754528
10.0300007 0.2834322
10.0400009 0.2732769
10.0500002 0.2757047
10.0600004 0.2777272
10.0700006 0.2514674
10.0800009 0.2533760
10.0900002 0.2509184
10.1000004 0.2474886
10.1100006 0.2558794
10.1200008 0.2698036
10.1300001 0.2658798
10.1400003 0.2733361
10.1500006 0.2674144
10.1600008 0.2681752
10.1700001 0.2732197
10.1800003 0.2625445
10.1900005 0.2655339
10.2000008 0.2638192
10.2100000 0.2796344
10.2200003 0.2745874
10.2300005 0.2601513
10.2400007 0.2631087
10.2500010 0.2848013
10.2600002 0.2797265
10.2700005 0.2855805
10.2800007 0.2896931
10.2900009 0.2987846
10.3000002 0.2896321
10.3100004 0.2744629
10.3200006 0.2840500
10.3300009 0.2710266
10.3400002 0.2735212
10.3500004 0.2775584
10.3600006 0.2830095
10.3700008 0.2657507
10.3800001 0.2791472
10.3900003 0.2601863
10.4000006 0.2644637
10.4100008 0.2753860
10.4200001 0.2875345
10.4300003 0.2864368
10.4400005 0.2862684
10.4500008 0.2900451
10.4600000 0.2798181
10.4700003 0.2713306
10.4800005 0.2736364
10.4900007 0.2723740
10.5000010 0.2803903
10.5100002 0.2702197
10.5200005 0.2649360
10.5300007 0.2611840
10.5400009 0.2718913
10.5500002 0.2743809
10.5600004 0.2792839
10.5700006 0.2835891
10.5800009 0.2724100
10.5900002 0.2831413
10.6000004 0.2945972
10.6100006 0.2988501
10.6200008 0.2771165
10.6300001 0.2761339
10.6400003 0.2806400
10.6500006 0.2904039
10.6600008 0.2835703
10.6700001 0.2711985
10.6800003 0.2871543
10.6900005 0.2891153
10.7000008 0.2853334
10.7100000 0.2703016
10.7200003 0.2739589
10.7300005 0.2830494
10.7400007 0.2796447
10.7500010 0.2713906
10.7600002 0.2585312
10.7700005 0.2572910
10.7800007 0.2549611
10.7900009 0.2875659
10.8000002 0.2794903
10.8100004 0.2813564
10.8200006 0.2774020
10.8300009 0.2553582
10.8400002 0.2661031
10.8500004 0.2676064
10.8600006 0.2622931
10.8700008 0.2706710
10.8800001 0.2712553
10.8900003 0.2714121
10.9000006 0.2721336
10.9100008 0.2702446
10.9200001 0.2772487
10.9300003 0.2636440
10.9400005 0.2618914
10.9500008 0.2774094
10.9600010 0.2674123
10.9700003 0.2564344
10.9800005 0.2777825
10.9900007 0.2662065
11.0000010 0.2730421
11.0100002 0.2601567
11.0200005 0.2547543
11.0300007 0.2465628
11.0400009 0.2575502
11.0500002 0.2503085
11.0600004 0.2514088
11.0700006 0.2590354
11.0800009 0.2742641
11.0900002 0.2616641
11.1000004 0.2674773
11.1100006 0.2745677
11.1200008 0.2726473
11.1300001 0.2706271
11.1400003 0.2755353
11.1500006 0.2766894
11.1600008 0.2655784
11.1700001 0.2600454
11.1800003 0.2534782
11.1900005 0.2654647
11.2000008 0.2743193
11.2100010 0.2658492
11.2200003 0.2598170
11.2300005 0.2585420
11.2400007 0.2531898
11.2500010 0.2516191
11.2600002 0.2515295
11.2700005 0.2627811
11.2800007 0.2635065
11.2900009 0.2529392
11.3000002 0.2629265
11.3100004 0.2634358
11.3200006 0.2625380
11.3300009 0.2640733
11.3400002 0.2629632
11.3500004 0.2635888
11.3600006 0.2569794
11.3700008 0.2653054
11.3800001 0.2660552
11.3900003 0.2644345
11.4000006 0.2617862
11.4100008 0.2634439
11.4200001 0.2628794
11.4300003 0.2634380
11.4400005 0.2632580
11.4500008 0.2695330
11.4600010 0.2680283
11.4700003 0.2658139
11.4800005 0.2640854
11.4900007 0.2694958
11.5000010 0.2658157
11.5100002 0.2798528
11.5200005 0.2831382
11.5300007 0.2779742
11.5400009 0.2666791
11.5500002 0.2898173
11.5600004 0.2835189
11.5700006 0.2652693
11.5800009 0.2736616
11.5900002 0.2865370
11.6000004 0.2712295
11.6100006 0.2773798
11.6200008 0.2686642
11.6300001 0.2555498
11.6400003 0.2592849
11.6500006 0.2659741
11.6600008 0.2648270
11.6700010 0.2698405
11.6800003 0.2650834
11.6900005 0.2681346
11.7000008 0.2681708
11.7100010 0.2600951
11.7200003 0.2645695
11.7300005 0.2711558
11.7400007 0.2726313
11.7500010 0.2669635
11.7600002 0.2747847
11.7700005 0.2636445
11.7800007 0.2632513
11.7900009 0.2553671
11.8000002 0.2714132
11.8100004 0.2650876
11.8200006 0.2689060
11.8300009 0.2648255
11.8400002 0.2671691
11.8500004 0.2616804
11.8600006 0.2687262
11.8700008 0.2640150
11.8800001 0.2595423
11.8900003 0.2667173
11.9000006 0.2666815
11.9100008 0.2633025
11.9200010 0.2493027
11.9300003 0.2456414
11.9400005 0.2549683
11.9500008 0.2643651
11.9600010 0.2535919
11.9700003 0.2553732
11.9800005 0.2512018
11.9900007 0.2514891
12.0000010 0.2409744
12.0100002 0.2453656
12.0200005 0.2432201
12.0300007 0.2429382
12.0400009 0.2487350
12.0500002 0.2383318
12.0600004 0.2480828
12.0700006 0.2450029
12.0800009 0.2497997
12.0900002 0.2400849
12.1000004 0.2515115
12.1100006 0.2595253
12.1200008 0.2512141
12.1300001 0.2494322
12.1400003 0.2621922
12.1500006 0.2651774
12.1600008 0.2519722
12.1700010 0.2445638
12.1800003 0.2332090
12.1900005 0.2357918
12.2000008 0.2511232
12.2100010 0.2546478
12.2200003 0.2490934
12.2300005 0.2488521
12.2400007 0.2493235
12.2500010 0.2509401
12.2600002 0.2554837
12.2700005 0.2629309
12.2800007 0.2707085
12.2900009 0.2531547
12.3000002 0.2495161
12.3100004 0.2495958
12.3200006 0.2622127
12.3300009 0.2514583
12.3400002 0.2609316
12.3500004 0.2532025
12.3600006 0.2412728
12.3700008 0.2491090
12.3800001 0.2596467
12.3900003 0.2549151
12.4000006 0.2532373
12.4100008 0.2546816
12.4200010 0.2433330
12.4300003 0.2586443
12.4400005 0.2680377
12.4500008 0.2831556
12.4600010 0.2678739
12.4700003 0.2660378
12.4800005 0.2632888
12.4900007 0.2731665
12.5000010 0.2688954
12.5100002 0.2673527
12.5200005 0.2672760
12.5300007 0.2545431
12.5400009 0.2548594
12.5500002 0.2489047
12.5600004 0.2472128
12.5700006 0.2630973
12.5800009 0.2657980
12.5900002 0.2561066
12.6000004 0.2459986
12.6100006 0.2564720
12.6200008 0.2580201
12.6300011 0.2659900
12.6400003 0.2641310
12.6500006 0.2676282
12.6600008 0.2815221
12.6700010 0.2903946
12.6800003 0.2851755
12.6900005 0.2762744
12.7000008 0.2528604
12.7100010 0.2518984
12.7200003 0.2571525
12.7300005 0.2578573
12.7400007 0.2573324
12.7500010 0.2611581
12.7600002 0.2709334
12.7700005 0.2669419
12.7800007 0.2696268
12.7900009 0.2797546
12.8000002 0.2624949
12.8100004 0.2783791
12.8200006 0.2791440
12.8300009 0.2682704
12.8400002 0.2707877
12.8500004 0.2956641
12.8600006 0.2885749
12.8700008 0.2821868
12.8800011 0.2867720
12.8900003 0.2744844
12.9000006 0.2670184
12.9100008 0.2651004
12.9200010 0.2627507
12.9300003 0.2622080
12.9400005 0.2640969
12.9500008 0.2711819
12.9600010 0.2684190
12.9700003 0.2485456
12.9800005 0.2599291
12.9900007 0.2543536
13.0000010 0.2417259
13.0100002 0.2593028
13.0200005 0.2569313
13.0300007 0.2727160
13.0400009 0.2722111
13.0500002 0.2657999
13.0600004 0.2708316
13.0700006 0.2672442
13.0800009 0.2591412
13.0900002 0.2534322
13.1000004 0.2621376
13.1100006 0.2540807
13.1200008 0.2522824
13.1300011 0.2466638
13.1400003 0.2438291
13.1500006 0.2473447
13.1600008 0.2491394
13.1700010 0.2519247
13.1800003 0.2512342
13.1900005 0.2534206
13.2000008 0.2482022
13.2100010 0.2521084
13.2200003 0.2584349
13.2300005 0.2606776
13.2400007 0.2613379
13.2500010 0.2588489
13.2600002 0.2587305
13.2700005 0.2532047
13.2800007 0.2498972
13.2900009 0.2408288
13.3000002 0.2502186
13.3100004 0.2431471
13.3200006 0.2544882
13.3300009 0.2551909
13.3400011 0.2657690
13.3500004 0.2616848
13.3600006 0.2677042
13.3700008 0.2795261
13.3800011 0.3026887
13.3900003 0.2951996
13.4000006 0.2784241
13.4100008 0.2906993
13.4200010 0.3161929
13.4300003 0.2955514
13.4400005 0.3066110
13.4500008 0.3124705
13.4600010 0.2998624
13.4700003 0.3077403
13.4800005 0.3008236
13.4900007 0.3029743
13.5000010 0.2846376
13.5100002 0.2942026
13.5200005 0.2748757
13.5300007 0.2839484
13.5400009 0.2751548
13.5500002 0.2739900
13.5600004 0.2838180
13.5700006 0.2799983
13.5800009 0.2767664
13.5900011 0.2720802
13.6000004 0.2870197
13.6100006 0.2851636
13.6200008 0.2840140
13.6300011 0.2889970
13.6400003 0.2764036
13.6500006 0.2729900
13.6600008 0.2880028
13.6700010 0.2814795
13.6800003 0.2834490
13.6900005 0.2767577
13.7000008 0.2761760
13.7100010 0.2936613
13.7200003 0.2834117
13.7300005 0.2819799
13.7400007 0.2801262
13.7500010 0.3032257
13.7600002 0.3149143
13.7700005 0.3193264
13.7800007 0.3142031
13.7900009 0.3067108
13.8000002 0.2939297
13.8100004 0.2784652
13.8200006 0.2739043
13.8300009 0.2912153
13.8400011 0.2875579
13.8500004 0.2816817
13.8600006 0.2620929
13.8700008 0.2842250
13.8800011 0.2890736
13.8900003 0.2887660
13.9000006 0.2961082
13.9100008 0.2982740
13.9200010 0.2891710
13.9300003 0.2915272
13.9400005 0.2733268
13.9500008 0.2604534
13.9600010 0.2620773
13.9700003 0.2589954
13.9800005 0.2478041
13.9900007 0.2562232
14.0000010 0.2633499
14.0100002 0.2629163
14.0200005 0.2631451
14.0300007 0.2572560
14.0400009 0.2597674
14.0500002 0.2645423
14.0600004 0.2542165
14.0700006 0.2557944
14.0800009 0.2611227
14.0900011 0.2640617
14.1000004 0.2581184
14.1100006 0.2547316
14.1200008 0.2510467
14.1300011 0.2723023
14.1400003 0.2631099
14.1500006 0.2612865
14.1600008 0.2688195
14.1700010 0.2512745
14.1800003 0.2573865
14.1900005 0.2557665
14.2000008 0.2582259
14.2100010 0.2807996
14.2200003 0.2890100
14.2300005 0.2810111
14.2400007 0.2862240
14.2500010 0.2850301
14.2600002 0.2747033
14.2700005 0.2711873
14.2800007 0.2721553
14.2900009 0.2665670
14.3000011 0.2700448
14.3100004 0.2731799
14.3200006 0.2544816
14.3300009 0.2550904
14.3400011 0.2609521
14.3500004 0.2487579
14.3600006 0.2657384
14.3700008 0.2676964
14.3800011 0.2787242
14.3900003 0.2724897
14.4000006 0.2625230
14.4100008 0.2619409
14.4200010 0.2816738
14.4300003 0.2840006
14.4400005 0.2845241
14.4500008 0.2894248
14.4600010 0.2900031
14.4700003 0.2814279
14.4800005 0.2827062
14.4900007 0.2799096
14.5000010 0.2799144
14.5100002 0.2659836
14.5200005 0.2682929
14.5300007 0.2672440
14.5400009 0.2533660
14.5500011 0.2600350
14.5600004 0.2593558
14.5700006 0.2754084
14.5800009 0.2920467
14.5900011 0.2861793
14.6000004 0.2642772
14.6100006 0.2669393
14.6200008 0.2505481
14.6300011 0.2512181
14.6400003 0.2601360
14.6500006 0.2755999
14.6600008 0.2765141
14.6700010 0.2729715
14.6800003 0.2604390
14.6900005 0.2591456
14.7000008 0.2604431
14.7100010 0.2649270
14.7200003 0.2639229
14.7300005 0.2724015
14.7400007 0.2637058
14.7500010 0.2789685
14.7600002 0.2836266
14.7700005 0.2885744
14.7800007 0.2687629
14.7900009 0.2707175
14.8000011 0.2733919
14.8100004 0.2903426
14.8200006 0.2822895
14.8300009 0.2633479
14.8400011 0.2515467
14.8500004 0.2627395
14.8600006 0.2523185
14.8700008 0.2535464
14.8800011 0.2651344
14.8900003 0.2694412
14.9000006 0.2599304
14.9100008 0.2508631
14.9200010 0.2484659
14.9300003 0.2393011
14.9400005 0.2348485
14.9500008 0.2360198
14.9600010 0.2423624
14.9700003 0.2425100
14.9800005 0.2416338
14.9900007 0.2406341
15.0000010 0.2485888
15.0100012 0.2621328
15.0200005 0.2780004
15.0300007 0.2857512
15.0400009 0.2839705
15.0500011 0.2611825
15.0600004 0.2581281
15.0700006 0.2635583
15.0800009 0.2672605
15.0900011 0.2693983
15.1000004 0.2806715
15.1100006 0.2791310
15.1200008 0.2602167
15.1300011 0.2492811
15.1400003 0.2581405
15.1500006 0.2819999
15.1600008 0.2907113
15.1700010 0.2744423
15.1800003 0.2919624
15.1900005 0.2850802
15.2000008 0.2848427
15.2100010 0.3042421
15.2200003 0.2918152
15.2300005 0.2936664
15.2400007 0.2991365
15.2500010 0.3070746
15.2600012 0.2900154
15.2700005 0.2682109
15.2800007 0.2656476
15.2900009 0.2774351
15.3000011 0.2670498
15.3100004 0.2688372
15.3200006 0.2677314
15.3300009 0.2880104
15.3400011 0.2889755
15.3500004 0.2801265
15.3600006 0.2769542
15.3700008 0.2906767
15.3800011 0.2857279
15.3900003 0.2696084
15.4000006 0.2730534
15.4100008 0.2787148
15.4200010 0.2852461
15.4300003 0.2699120
15.4400005 0.2587516
15.4500008 0.2519996
15.4600010 0.2512574
15.4700003 0.2289369
15.4800005 0.2382083
15.4900007 0.2407601
15.5000010 0.2428042
15.5100012 0.2464878
15.5200005 0.2589729
15.5300007 0.2526771
15.5400009 0.2586581
15.5500011 0.2532216
15.5600004 0.2439640
15.5700006 0.2415877
15.5800009 0.2361974
15.5900011 0.2471687
15.6000004 0.2366951
15.6100006 0.2440548
15.6200008 0.2580969
15.6300011 0.2586922
15.6400003 0.2533298
15.6500006 0.2442397
15.6600008 0.2399394
15.6700010 0.2439332
15.6800003 0.2382690
15.6900005 0.2274806
15.7000008 0.2327520
15.7100010 0.2356423
15.7200012 0.2449313
15.7300005 0.2437082
15.7400007 0.2534229
15.7500010 0.2443388
15.7600012 0.2527068
15.7700005 0.2508807
15.7800007 0.2620703
15.7900009 0.2608612
15.8000011 0.2538727
15.8100004 0.2475339
15.8200006 0.2490951
15.8300009 0.2555856
15.8400011 0.2612924
15.8500004 0.2705999
15.8600006 0.2615536
15.8700008 0.2599663
15.8800011 0.2583815
15.8900003 0.2519901
15.9000006 0.2450180
15.9100008 0.2469708
15.9200010 0.2485593
15.9300003 0.2582889
15.9400005 0.2514890
15.9500008 0.2607316
15.9600010 0.2729126
15.9700012 0.2733210
15.9800005 0.2697923
15.9900007 0.2719685
16.0000000 0.2721251
16.0100002 0.2800050
16.0200005 0.2710168
16.0300007 0.2678702
16.0400009 0.2621253
16.0500011 0.2609301
16.0600014 0.2485144
16.0700016 0.2590653
16.0799999 0.2641344
16.0900002 0.2727218
16.1000004 0.2626143
16.1100006 0.2509694
16.1200008 0.2529375
16.1300011 0.2494534
16.1400013 0.2575858
16.1500015 0.2685427
16.1599998 0.2654608
16.1700001 0.2562840
16.1800003 0.2504195
16.1900005 0.2456080
16.2000008 0.2505419
16.2100010 0.2599648
16.2200012 0.2776975
16.2300014 0.2708740
16.2400017 0.2721365
16.2500000 0.2657699
16.2600002 0.2706719
16.2700005 0.2637749
16.2800007 0.2587909
16.2900009 0.2588806
16.3000011 0.2684514
16.3100014 0.2563466
16.3200016 0.2578842
16.3299999 0.2602949
16.3400002 0.2600540
16.3500004 0.2618823
16.3600006 0.2578302
16.3700008 0.2547505
16.3800011 0.2440828
16.3900013 0.2590610
16.4000015 0.2486573
16.4099998 0.2679919
16.4200001 0.2604551
16.4300003 0.2538150
16.4400005 0.2587257
16.4500008 0.2576600
16.4600010 0.2600026
16.4700012 0.2527879
16.4800014 0.2332471
16.4900017 0.2416448
16.5000000 0.2412365
16.5100002 0.2440288
16.5200005 0.2413853
16.5300007 0.2516450
16.5400009 0.2511479
16.5500011 0.2589536
16.5600014 0.2569088
16.5700016 0.2678239
16.5799999 0.2657885
16.5900002 0.2667481
16.6000004 0.2703784
16.6100006 0.2513791
16.6200008 0.2563035
16.6300011 0.2652776
16.6400013 0.2486348
16.6500015 0.2591609
16.6599998 0.2647787
16.6700001 0.2683665
16.6800003 0.2618868
16.6900005 0.2565751
16.7000008 0.2584016
16.7100010 0.2490413
16.7200012 0.2687309
16.7300014 0.2626942
16.7400017 0.2699287
16.7500000 0.2747135
16.7600002 0.2690719
16.7700005 0.2717190
16.7800007 0.2760752
16.7900009 0.2863294
16.8000011 0.2711051
16.8100014 0.2712117
16.8200016 0.2637059
16.8299999 0.2700403
16.8400002 0.2708524
16.8500004 0.2786020
16.8600006 0.2766774
16.8700008 0.2752513
16.8800011 0.2863476
16.8900013 0.2752258
16.9000015 0.2723242
16.9100018 0.2616647
16.9200001 0.2781705
16.9300003 0.2765668
16.9400005 0.2861687
16.9500008 0.2725732
16.9600010 0.2713787
16.9700012 0.2709953
16.9800014 0.2654112
16.9900017 0.2617077
17.0000000 0.2681135
17.0100002 0.2585917
17.0200005 0.2662065
17.0300007 0.2603122
17.0400009 0.2713104
17.0500011 0.2596085
17.0600014 0.2688708
17.0700016 0.2693379
17.0799999 0.2737601
17.0900002 0.2607377
17.1000004 0.2676893
17.1100006 0.2755869
17.1200008 0.2783978
17.1300011 0.2835343
17.1400013 0.2880792
17.1500015 0.2745339
17.1600018 0.2939754
17.1700001 0.2843487
17.1800003 0.2773076
17.1900005 0.2700927
17.2000008 0.2768433
17.2100010 0.2677855
17.2200012 0.2804583
17.2300014 0.2879117
17.2400017 0.2770885
17.2500000 0.2892696
17.2600002 0.2809829
17.2700005 0.2703319
17.2800007 0.2866417
17.2900009 0.2847182
17.3000011 0.2828294
17.3100014 0.2786584
17.3200016 0.2687725
17.3299999 0.2694946
17.3400002 0.2635481
17.3500004 0.2692065
17.3600006 0.2652803
17.3700008 0.2740373
17.3800011 0.2744310
17.3900013 0.2651612
17.4000015 0.2659828
17.4100018 0.2735818
17.4200001 0.2672560
17.4300003 0.2629928
17.4400005 0.2519735
17.4500008 0.2518332
17.4600010 0.2529951
17.4700012 0.2563411
17.4800014 0.2634359
17.4900017 0.2591307
17.5000000 0.2734448
17.5100002 0.2921660
17.5200005 0.2828840
17.5300007 0.2771132
17.5400009 0.2831854
17.5500011 0.2834575
17.5600014 0.2980321
17.5700016 0.2965561
17.5799999 0.3040280
17.5900002 0.3069747
17.6000004 0.2923497
17.6100006 0.2953364
17.6200008 0.2844064
17.6300011 0.2867934
17.6400013 0.2854690
17.6500015 0.2844346
17.6600018 0.2790821
17.6700001 0.2708426
17.6800003 0.2647549
17.6900005 0.2717454
17.7000008 0.2625757
17.7100010 0.2638534
17.7200012 0.2737089
17.7300014 0.2614160
17.7400017 0.2606814
17.7500000 0.2482555
17.7600002 0.2458403
17.7700005 0.2459961
17.7800007 0.2421765
17.7900009 0.2378274
17.8000011 0.2487700
17.8100014 0.2653332
17.8200016 0.2630513
17.8299999 0.2608666
17.8400002 0.2648452
17.8500004 0.2662394
17.8600006 0.2682753
17.8700008 0.2567068
17.8800011 0.2575615
17.8900013 0.2547867
17.9000015 0.2643490
17.9100018 0.2591346
17.9200001 0.2618992
17.9300003 0.2396089
17.9400005 0.2490440
17.9500008 0.2565680
17.9600010 0.2489083
17.9700012 0.2502920
17.9800014 0.2450461
17.9900017 0.2508327
18.0000000 0.2468682
18.0100002 0.2495518
18.0200005 0.2506471
18.0300007 0.2631817
18.0400009 0.2533829
18.0500011 0.2666743
18.0600014 0.2632073
18.0700016 0.2663294
18.0799999 0.2699949
18.0900002 0.2742367
18.1000004 0.2768332
18.1100006 0.2887248
18.1200008 0.2682317
18.1300011 0.2626081
18.1400013 0.2590085
18.1500015 0.2752650
18.1600018 0.2741300
18.1700001 0.2850772
18.1800003 0.2874216
18.1900005 0.2905044
18.2000008 0.2856109
18.2100010 0.2746283
18.2200012 0.2703905
18.2300014 0.2694613
18.2400017 0.2786449
18.2500000 0.2762312
18.2600002 0.2926480
18.2700005 0.2895687
18.2800007 0.2927189
18.2900009 0.2879319
18.3000011 0.2723150
18.3100014 0.2799690
18.3200016 0.2865096
18.3299999 0.2730473
18.3400002 0.2740517
18.3500004 0.2637294
18.3600006 0.2621495
18.3700008 0.2643617
18.3800011 0.2651465
18.3900013 0.2703864
18.4000015 0.2630829
18.4100018 0.2632899
18.4200001 0.2633051
18.4300003 0.2650725
18.4400005 0.2640299
18.4500008 0.2618316
18.4600010 0.2745250
18.4700012 0.2994509
18.4800014 0.2862396
18.4900017 0.2831518
18.5000000 0.2890233
18.5100002 0.2770810
18.5200005 0.2807106
18.5300007 0.2672035
18.5400009 0.2702443
18.5500011 0.2636483
18.5600014 0.2651641
18.5700016 0.2678892
18.5800018 0.2660776
18.5900002 0.2757056
18.6000004 0.2675340
18.6100006 0.2591983
18.6200008 0.2578841
18.6300011 0.2583504
18.6400013 0.2565840
18.6500015 0.2614918
18.6600018 0.2613319
18.6700001 0.2637086
18.6800003 0.2692207
18.6900005 0.2639826
18.7000008 0.2606176
18.7100010 0.2577974
18.7200012 0.2755203
18.7300014 0.2767005
18.7400017 0.2641974
18.7500000 0.2686381
18.7600002 0.2674469
18.7700005 0.2714657
18.7800007 0.2633981
18.7900009 0.2861697
18.8000011 0.2912860
18.8100014 0.2896607
18.8200016 0.2760049
18.8300018 0.2733959
18.8400002 0.2655316
18.8500004 0.2830284
18.8600006 0.2773812
18.8700008 0.2722811
18.8800011 0.2704510
18.8900013 0.2733342
18.9000015 0.2782881
18.9100018 0.2857941
18.9200001 0.2777573
18.9300003 0.2854964
18.9400005 0.2853453
18.9500008 0.2817650
18.9600010 0.2659257
18.9700012 0.2738093
18.9800014 0.2683109
18.9900017 0.2611728
19.0000000 0.2704619
19.0100002 0.2753099
19.0200005 0.2715928
19.0300007 0.2819466
19.0400009 0.2701134
19.0500011 0.2706174
19.0600014 0.2668819
19.0700016 0.2800359
19.0800018 0.2675558
19.0900002 0.2648289
19.1000004 0.2603819
19.1100006 0.2635976
19.1200008 0.2548136
19.1300011 0.2569700
19.1400013 0.2605059
19.1500015 0.2801223
19.1600018 0.2721841
19.1700001 0.2696868
19.1800003 0.2849260
19.1900005 0.2888317
19.2000008 0.2758672
19.2100010 0.2863076
19.2200012 0.2779602
19.2300014 0.2760219
19.2400017 0.2612517
19.2500000 0.2644575
19.2600002 0.2611589
19.2700005 0.2750835
19.2800007 0.2714442
19.2900009 0.2984710
19.3000011 0.2834135
19.3100014 0.2720973
19.3200016 0.2706080
19.3300018 0.2766997
19.3400002 0.2648523
19.3500004 0.2662970
19.3600006 0.2719580
19.3700008 0.2685734
19.3800011 0.2723852
19.3900013 0.2698704
19.4000015 0.2630906
19.4100018 0.2678813
19.4200001 0.2811216
19.4300003 0.2782055
19.4400005 0.2716166
19.4500008 0.2685572
19.4600010 0.2700121
19.4700012 0.2610726
19.4800014 0.2665159
19.4900017 0.2659853
19.5000000 0.2847249
19.5100002 0.2752425
19.5200005 0.2682563
19.5300007 0.2522212
19.5400009 0.2558755
19.5500011 0.2531203
19.5600014 0.2673360
19.5700016 0.2604185
19.5800018 0.2628980
19.5900002 0.2617360
19.6000004 0.2666715
19.6100006 0.2684777
19.6200008 0.2659197
19.6300011 0.2630755
19.6400013 0.2535289
19.6500015 0.2549667
19.6600018 0.2511384
19.6700001 0.2546239
19.6800003 0.2648580
19.6900005 0.2600476
19.7000008 0.2558258
19.7100010 0.2538052
19.7200012 0.2745808
19.7300014 0.2754815
19.7400017 0.2695699
19.7500000 0.2656412
19.7600002 0.2740482
19.7700005 0.2916732
19.7800007 0.2949117
19.7900009 0.2982023
19.8000011 0.3080759
19.8100014 0.3101267
19.8200016 0.3005673
[truncated: 8,018 more rows]

## Sheet: RMSD_N439K
# This file was created Wed Aug 19 16:48:45 2020
# Created by:
# :-) GROMACS - gmx rms, VERSION 5.1.4 (-:
#
# Executable: /home/xuchang/Software/gromacs-5.1.4/bin/gmx
# Data prefix: /home/xuchang/Software/gromacs-5.1.4
# Command line:
# gmx rms -s ../md_0_1.tpr -f ../md_0_1_noPBC.xtc -n ../myindex.ndx -o rmsd_Com.xvg -tu ns
# gmx rms is part of G R O M A C S:
#
# Getting the Right Output Means no Artefacts in Calculating Stuff
#
@ title "RMSD"
@ xaxis label "Time (ns)"
@ yaxis label "RMSD (nm)"
@TYPE xy
@ subtitle "Protein after lsq fit to Backbone"
0.0000000 0.0005014
0.0100000 0.0943537
0.0200000 0.1120358
0.0300000 0.1126835
0.0400000 0.1095746
0.0500000 0.1106596
0.0600000 0.1108526
0.0700000 0.1126800
0.0800000 0.1276701
0.0900000 0.1304803
0.1000000 0.1419868
0.1100000 0.1405918
0.1200000 0.1321503
0.1300000 0.1215902
0.1400000 0.1261588
0.1500000 0.1410461
0.1600000 0.1460271
0.1700000 0.1326967
0.1800000 0.1297957
0.1900000 0.1369994
0.2000000 0.1474685
0.2100000 0.1550307
0.2200000 0.1568106
0.2300000 0.1540164
0.2400000 0.1498469
0.2500000 0.1558748
0.2600000 0.1509677
0.2700000 0.1485461
0.2800000 0.1443216
0.2900000 0.1538790
0.3000000 0.1535113
0.3100000 0.1529520
0.3200000 0.1478855
0.3300000 0.1412190
0.3400000 0.1421828
0.3500000 0.1485721
0.3600000 0.1560951
0.3700000 0.1486619
0.3800000 0.1462785
0.3900000 0.1508348
0.4000000 0.1428508
0.4100000 0.1522424
0.4200000 0.1588743
0.4300000 0.1488601
0.4400000 0.1550407
0.4500000 0.1533840
0.4600000 0.1690991
0.4700000 0.1609018
0.4800000 0.1544705
0.4900000 0.1457912
0.5000000 0.1624576
0.5100001 0.1581112
0.5200000 0.1729779
0.5300000 0.1631501
0.5400000 0.1626611
0.5500000 0.1705981
0.5600000 0.1631559
0.5700001 0.1606514
0.5800000 0.1639573
0.5900000 0.1748147
0.6000000 0.1996231
0.6100000 0.1984194
0.6200000 0.2099954
0.6300001 0.2135984
0.6400000 0.2038137
0.6500000 0.2083852
0.6600000 0.2225787
0.6700000 0.2288443
0.6800000 0.2158390
0.6900001 0.2134705
0.7000000 0.2202444
0.7100000 0.2114093
0.7200000 0.2184906
0.7300000 0.2112772
0.7400000 0.2258963
0.7500001 0.2304379
0.7600001 0.2151845
0.7700000 0.2268160
0.7800000 0.2048359
0.7900000 0.1891559
0.8000000 0.1843041
0.8100001 0.1927596
0.8200001 0.1929823
0.8300000 0.1965980
0.8400000 0.1783807
0.8500000 0.1802882
0.8600000 0.1837750
0.8700001 0.1916821
0.8800001 0.2015547
0.8900000 0.1967630
0.9000000 0.1890020
0.9100000 0.1832929
0.9200000 0.1997274
0.9300001 0.1872777
0.9400001 0.1898580
0.9500000 0.1946351
0.9600000 0.1936753
0.9700000 0.2020915
0.9800000 0.1929593
0.9900001 0.1914041
1.0000000 0.1867048
1.0100000 0.1752270
1.0200001 0.1869445
1.0300001 0.1958733
1.0400001 0.1953358
1.0500001 0.1702219
1.0600001 0.1789254
1.0700001 0.1721122
1.0800000 0.1766757
1.0900000 0.1783875
1.1000000 0.1774298
1.1100000 0.1824789
1.1200000 0.1777699
1.1300000 0.1831815
1.1400001 0.1876835
1.1500001 0.1830723
1.1600001 0.1773641
1.1700001 0.1637836
1.1800001 0.1641230
1.1900001 0.1558246
1.2000000 0.1594065
1.2100000 0.1602453
1.2200000 0.1661636
1.2300000 0.1703565
1.2400000 0.1834607
1.2500000 0.1717023
1.2600001 0.1817587
1.2700001 0.1899643
1.2800001 0.2132545
1.2900001 0.1981765
1.3000001 0.1938468
1.3100001 0.1873591
1.3200001 0.1912967
1.3300000 0.1752768
1.3400000 0.1916865
1.3500000 0.1756916
1.3600000 0.1766855
1.3700001 0.1834812
1.3800001 0.1885143
1.3900001 0.2229824
1.4000001 0.2257229
1.4100001 0.2313957
1.4200001 0.2414659
1.4300001 0.2547684
1.4400001 0.2525423
1.4500000 0.2348812
1.4600000 0.2326387
1.4700000 0.2256634
1.4800000 0.2286817
1.4900001 0.2403967
1.5000001 0.2363382
1.5100001 0.2284562
1.5200001 0.2190513
1.5300001 0.2233233
1.5400001 0.2302943
1.5500001 0.2442573
1.5600001 0.2333908
1.5700001 0.2206586
1.5800000 0.2069511
1.5900000 0.2051441
1.6000000 0.2248485
1.6100001 0.2110279
1.6200001 0.1915056
1.6300001 0.1997212
1.6400001 0.1939561
1.6500001 0.1922596
1.6600001 0.2026246
1.6700001 0.2217327
1.6800001 0.2301055
1.6900001 0.2383221
1.7000000 0.2297969
1.7100000 0.2256965
1.7200000 0.2199947
1.7300001 0.2187199
1.7400001 0.2093867
1.7500001 0.2356058
1.7600001 0.2556607
1.7700001 0.2643915
1.7800001 0.2470687
1.7900001 0.2553343
1.8000001 0.2577300
1.8100001 0.2627539
1.8200001 0.2501752
1.8300000 0.2486733
1.8400000 0.2547222
1.8500001 0.2393518
1.8600001 0.2477570
1.8700001 0.2468409
1.8800001 0.2490028
1.8900001 0.2340922
1.9000001 0.2426724
1.9100001 0.2445014
1.9200001 0.2447208
1.9300001 0.2243125
1.9400001 0.2270981
1.9500000 0.2281317
1.9600000 0.2304120
1.9700001 0.2595131
1.9800001 0.2605799
1.9900001 0.2487250
2.0000000 0.2487176
2.0100000 0.2497383
2.0200000 0.2501571
2.0300002 0.2468010
2.0400002 0.2284877
2.0500002 0.2230230
2.0600002 0.2367697
2.0700002 0.2245677
2.0800002 0.2343336
2.0900002 0.2329880
2.1000001 0.2197643
2.1100001 0.2381641
2.1200001 0.2500441
2.1300001 0.2499221
2.1400001 0.2515417
2.1500001 0.2605297
2.1600001 0.2829593
2.1700001 0.2751870
2.1800001 0.2880308
2.1900001 0.2914076
2.2000000 0.2870619
2.2100000 0.2941223
2.2200000 0.2949288
2.2300000 0.3089534
2.2400000 0.3168337
2.2500000 0.3218442
2.2600000 0.3046273
2.2700002 0.2992723
2.2800002 0.2991590
2.2900002 0.2883514
2.3000002 0.2744734
2.3100002 0.2832309
2.3200002 0.3081529
2.3300002 0.3075891
2.3400002 0.2991149
2.3500001 0.3238187
2.3600001 0.3171843
2.3700001 0.3111508
2.3800001 0.2979176
2.3900001 0.2870131
2.4000001 0.2703599
2.4100001 0.2684760
2.4200001 0.2533643
2.4300001 0.2452440
2.4400001 0.2415512
2.4500000 0.2403000
2.4600000 0.2152073
2.4700000 0.2313201
2.4800000 0.2350581
2.4900000 0.2367827
2.5000000 0.2388941
2.5100002 0.2532559
2.5200002 0.2695165
2.5300002 0.2793864
2.5400002 0.2565149
2.5500002 0.2602558
2.5600002 0.2523799
2.5700002 0.2532321
2.5800002 0.2426341
2.5900002 0.2464556
2.6000001 0.2546496
2.6100001 0.2740715
2.6200001 0.2753488
2.6300001 0.2713655
2.6400001 0.2651640
2.6500001 0.2740788
2.6600001 0.2763477
2.6700001 0.2715936
2.6800001 0.2529188
2.6900001 0.2583548
2.7000000 0.2762382
2.7100000 0.2657909
2.7200000 0.2767244
2.7300000 0.2967116
2.7400002 0.2994820
2.7500002 0.2892578
2.7600002 0.3003681
2.7700002 0.3120179
2.7800002 0.2916471
2.7900002 0.2738349
2.8000002 0.2560843
2.8100002 0.2531970
2.8200002 0.2560475
2.8300002 0.2471351
2.8400002 0.2503851
2.8500001 0.2281359
2.8600001 0.2223371
2.8700001 0.2297113
2.8800001 0.2242384
2.8900001 0.2133742
2.9000001 0.2260268
2.9100001 0.2350518
2.9200001 0.2529574
2.9300001 0.2526478
2.9400001 0.2595243
2.9500000 0.2559388
2.9600000 0.2632580
2.9700000 0.2519245
2.9800003 0.2444415
2.9900002 0.2445890
3.0000002 0.2377614
3.0100002 0.2203274
3.0200002 0.2239125
3.0300002 0.2409229
3.0400002 0.2514153
3.0500002 0.2360263
3.0600002 0.2338049
3.0700002 0.2434803
3.0800002 0.2553394
3.0900002 0.2690285
3.1000001 0.2873475
3.1100001 0.2915875
3.1200001 0.3146382
3.1300001 0.3191538
3.1400001 0.3109171
3.1500001 0.3211355
3.1600001 0.3271035
3.1700001 0.3122298
3.1800001 0.3282659
3.1900001 0.3297892
3.2000000 0.3293697
3.2100000 0.3182350
3.2200003 0.2955744
3.2300003 0.2929168
3.2400002 0.2861149
3.2500002 0.2661625
3.2600002 0.2701076
3.2700002 0.2684088
3.2800002 0.2565112
3.2900002 0.2715835
3.3000002 0.2777208
3.3100002 0.2828319
3.3200002 0.2737687
3.3300002 0.2644897
3.3400002 0.2598011
3.3500001 0.2332026
3.3600001 0.2279910
3.3700001 0.2146541
3.3800001 0.2139260
3.3900001 0.2158745
3.4000001 0.2154391
3.4100001 0.2138884
3.4200001 0.2210554
3.4300001 0.2316258
3.4400001 0.2498007
3.4500000 0.2502529
3.4600003 0.2436155
3.4700003 0.2285244
3.4800003 0.2197364
3.4900002 0.2137154
3.5000002 0.2296654
3.5100002 0.2413752
3.5200002 0.2523718
3.5300002 0.2492843
3.5400002 0.2325019
3.5500002 0.2352467
3.5600002 0.2283800
3.5700002 0.2249258
3.5800002 0.2251845
3.5900002 0.2313979
3.6000001 0.2373516
3.6100001 0.2329178
3.6200001 0.2330920
3.6300001 0.2306533
3.6400001 0.2450560
3.6500001 0.2328562
3.6600001 0.2385056
3.6700001 0.2155768
3.6800001 0.2173561
3.6900001 0.2069488
3.7000003 0.2029046
3.7100003 0.1956460
3.7200003 0.2135831
3.7300003 0.2108051
3.7400002 0.2157656
3.7500002 0.2179777
3.7600002 0.2100786
3.7700002 0.2146968
3.7800002 0.2025723
3.7900002 0.2082725
3.8000002 0.2148596
3.8100002 0.2157423
3.8200002 0.2126787
3.8300002 0.2034881
3.8400002 0.2201385
3.8500001 0.2301330
3.8600001 0.2403080
3.8700001 0.2253790
3.8800001 0.2277974
3.8900001 0.2311980
3.9000001 0.2445860
3.9100001 0.2451863
3.9200001 0.2469670
3.9300003 0.2327615
3.9400003 0.2395612
3.9500003 0.2305272
3.9600003 0.2302693
3.9700003 0.2143157
3.9800003 0.2113238
3.9900002 0.2220582
4.0000000 0.2067358
4.0100002 0.2165716
4.0200000 0.2358600
4.0300002 0.2344149
4.0400000 0.2415361
4.0500002 0.2526630
4.0600004 0.2576982
4.0700002 0.2413029
4.0800004 0.2448595
4.0900002 0.2256943
4.1000004 0.2297146
4.1100001 0.2129555
4.1200004 0.2212324
4.1300001 0.2247711
4.1400003 0.2427784
4.1500001 0.2460589
4.1600003 0.2350530
4.1700001 0.2376515
4.1800003 0.2407311
4.1900001 0.2392159
4.2000003 0.2392409
4.2100000 0.2346051
4.2200003 0.2435072
4.2300000 0.2509671
4.2400002 0.2611926
4.2500000 0.2720311
4.2600002 0.2857708
4.2700000 0.2767067
4.2800002 0.2737391
4.2900004 0.2613764
4.3000002 0.2832371
4.3100004 0.2737021
4.3200002 0.2671963
4.3300004 0.2788343
4.3400002 0.2863856
4.3500004 0.2798541
4.3600001 0.2726087
4.3700004 0.2590117
4.3800001 0.2388488
4.3900003 0.2391802
4.4000001 0.2308403
4.4100003 0.2305993
4.4200001 0.2424947
4.4300003 0.2543588
4.4400001 0.2384507
4.4500003 0.2437698
4.4600000 0.2267130
4.4700003 0.2303908
4.4800000 0.2341834
4.4900002 0.2267949
4.5000000 0.2159981
4.5100002 0.2440044
4.5200000 0.2355217
4.5300002 0.2376344
4.5400004 0.2473336
4.5500002 0.2432633
4.5600004 0.2195818
4.5700002 0.2123197
4.5800004 0.2157395
4.5900002 0.2151417
4.6000004 0.2147921
4.6100001 0.2249674
4.6200004 0.2190239
4.6300001 0.2112335
4.6400003 0.2140423
4.6500001 0.2242454
4.6600003 0.2192252
4.6700001 0.2239401
4.6800003 0.2219116
4.6900001 0.2072416
4.7000003 0.2117318
4.7100000 0.2203173
4.7200003 0.2190308
4.7300000 0.2024537
4.7400002 0.1949559
4.7500000 0.2084550
4.7600002 0.2178493
4.7700005 0.2072594
4.7800002 0.2127492
4.7900004 0.2179006
4.8000002 0.2225961
4.8100004 0.2261610
4.8200002 0.2195660
4.8300004 0.2129393
4.8400002 0.2301710
4.8500004 0.2417300
4.8600001 0.2479128
4.8700004 0.2464692
4.8800001 0.2511632
4.8900003 0.2530202
4.9000001 0.2402402
4.9100003 0.2250342
4.9200001 0.2084239
4.9300003 0.2077369
4.9400001 0.2121526
4.9500003 0.2172078
4.9600000 0.2249984
4.9700003 0.2117353
4.9800000 0.2276229
4.9900002 0.2454376
5.0000000 0.2462174
5.0100002 0.2657487
5.0200005 0.2564504
5.0300002 0.2314400
5.0400004 0.2382662
5.0500002 0.2370520
5.0600004 0.2463285
5.0700002 0.2481750
5.0800004 0.2605760
5.0900002 0.2439803
5.1000004 0.2563377
5.1100001 0.2314539
5.1200004 0.2342377
5.1300001 0.2580593
5.1400003 0.2480136
5.1500001 0.2654541
5.1600003 0.2678641
5.1700001 0.2522360
5.1800003 0.2344197
5.1900001 0.2458543
5.2000003 0.2458559
5.2100000 0.2416850
5.2200003 0.2563311
5.2300000 0.2535208
5.2400002 0.2533427
5.2500005 0.2507557
5.2600002 0.2557783
5.2700005 0.2446272
5.2800002 0.2432130
5.2900004 0.2443039
5.3000002 0.2421093
5.3100004 0.2444782
5.3200002 0.2646350
5.3300004 0.2576487
5.3400002 0.2495022
5.3500004 0.2354962
5.3600001 0.2303126
5.3700004 0.2335250
5.3800001 0.2459463
5.3900003 0.2338889
5.4000001 0.2168193
5.4100003 0.2109637
5.4200001 0.2073256
5.4300003 0.1950886
5.4400001 0.1983816
5.4500003 0.1950513
5.4600000 0.1918840
5.4700003 0.1935204
5.4800005 0.1907496
5.4900002 0.1903080
5.5000005 0.1846617
5.5100002 0.1802634
5.5200005 0.1702265
5.5300002 0.1753640
5.5400004 0.1703486
5.5500002 0.1788892
5.5600004 0.2031156
5.5700002 0.2089344
5.5800004 0.2130610
5.5900002 0.2154398
5.6000004 0.2332623
5.6100001 0.2456857
5.6200004 0.2487761
5.6300001 0.2494038
5.6400003 0.2286867
5.6500001 0.2289265
5.6600003 0.2314731
5.6700001 0.2313200
5.6800003 0.2529988
5.6900001 0.2556272
5.7000003 0.2402158
5.7100000 0.2476857
5.7200003 0.2446317
5.7300005 0.2341420
5.7400002 0.2423228
5.7500005 0.2407732
5.7600002 0.2366179
5.7700005 0.2429664
5.7800002 0.2444244
5.7900004 0.2445492
5.8000002 0.2461962
5.8100004 0.2522430
5.8200002 0.2679148
5.8300004 0.2449491
5.8400002 0.2614409
5.8500004 0.2660668
5.8600001 0.2583493
5.8700004 0.2520297
5.8800001 0.2385607
5.8900003 0.2412915
5.9000001 0.2396443
5.9100003 0.2338755
5.9200001 0.2377977
5.9300003 0.2534377
5.9400001 0.2356331
5.9500003 0.2550927
5.9600005 0.2519185
5.9700003 0.2566532
5.9800005 0.2577257
5.9900002 0.2639306
6.0000005 0.2579956
6.0100002 0.2612301
6.0200005 0.2805612
6.0300002 0.2838283
6.0400004 0.2756527
6.0500002 0.2860270
6.0600004 0.2707467
6.0700002 0.2629429
6.0800004 0.2939401
6.0900002 0.2879181
6.1000004 0.2679321
6.1100001 0.2715569
6.1200004 0.2909369
6.1300001 0.2977471
6.1400003 0.2911706
6.1500001 0.3022434
6.1600003 0.2869145
6.1700001 0.2797894
6.1800003 0.2684901
6.1900001 0.2816410
6.2000003 0.3002970
6.2100005 0.3082294
6.2200003 0.2960477
6.2300005 0.2906750
6.2400002 0.2800650
6.2500005 0.2875496
6.2600002 0.2641878
6.2700005 0.2641089
6.2800002 0.2809403
6.2900004 0.2896552
6.3000002 0.2831798
6.3100004 0.2789956
6.3200002 0.2743714
6.3300004 0.2821867
6.3400002 0.2665108
6.3500004 0.2791377
6.3600001 0.2776624
6.3700004 0.2782582
6.3800001 0.2683772
6.3900003 0.2661201
6.4000001 0.2534201
6.4100003 0.2496497
6.4200001 0.2442276
6.4300003 0.2552671
6.4400005 0.2691983
6.4500003 0.2678719
6.4600005 0.2641944
6.4700003 0.2711505
6.4800005 0.2637557
6.4900002 0.2611204
6.5000005 0.2605867
6.5100002 0.2460126
6.5200005 0.2358010
6.5300002 0.2433803
6.5400004 0.2695620
6.5500002 0.2652395
6.5600004 0.2787595
6.5700002 0.2787372
6.5800004 0.2841761
6.5900002 0.2883541
6.6000004 0.2736590
6.6100001 0.2772765
6.6200004 0.2931552
6.6300001 0.2771234
6.6400003 0.3092783
6.6500001 0.3282935
6.6600003 0.3314404
6.6700006 0.3280779
6.6800003 0.3251100
6.6900005 0.3108975
6.7000003 0.3075697
6.7100005 0.3061820
6.7200003 0.3107068
6.7300005 0.2986128
6.7400002 0.2965044
6.7500005 0.3042605
6.7600002 0.3278152
6.7700005 0.3133774
6.7800002 0.3218316
6.7900004 0.3186341
6.8000002 0.3454079
6.8100004 0.3455287
6.8200002 0.3549438
6.8300004 0.3232139
6.8400002 0.3207488
6.8500004 0.3040905
6.8600001 0.2903280
6.8700004 0.3033783
6.8800001 0.3078533
6.8900003 0.3063639
6.9000001 0.3240565
6.9100003 0.3092268
6.9200006 0.2765325
6.9300003 0.2814539
6.9400005 0.2835412
6.9500003 0.2821182
6.9600005 0.2889951
6.9700003 0.2800092
6.9800005 0.2800771
6.9900002 0.2828550
7.0000005 0.2774742
7.0100002 0.2966330
7.0200005 0.2860984
7.0300002 0.2954336
7.0400004 0.3045928
7.0500002 0.2978482
7.0600004 0.3178058
7.0700002 0.3058161
7.0800004 0.3150592
7.0900002 0.2950110
7.1000004 0.2857598
7.1100001 0.2835192
7.1200004 0.2950556
7.1300001 0.2988757
7.1400003 0.3131367
7.1500006 0.3125728
7.1600003 0.2957074
7.1700006 0.2804835
7.1800003 0.2920963
7.1900005 0.3047421
7.2000003 0.3075491
7.2100005 0.2930765
7.2200003 0.2764080
7.2300005 0.2620430
7.2400002 0.2784287
7.2500005 0.2650348
7.2600002 0.2417734
7.2700005 0.2470367
7.2800002 0.2557665
7.2900004 0.2700614
7.3000002 0.2681310
7.3100004 0.2836031
7.3200002 0.2691544
7.3300004 0.2573870
7.3400002 0.2552703
7.3500004 0.2622021
7.3600001 0.2823103
7.3700004 0.2831652
7.3800001 0.2926086
7.3900003 0.2772040
7.4000006 0.2609054
7.4100003 0.2624493
7.4200006 0.2628880
7.4300003 0.2766112
7.4400005 0.2633869
7.4500003 0.2655294
7.4600005 0.2459215
7.4700003 0.2405243
7.4800005 0.2287888
7.4900002 0.2206311
7.5000005 0.2254530
7.5100002 0.2268367
7.5200005 0.2294371
7.5300002 0.2229634
7.5400004 0.2056324
7.5500002 0.2145177
7.5600004 0.2088847
7.5700002 0.2057588
7.5800004 0.2093587
7.5900002 0.1978663
7.6000004 0.1954125
7.6100001 0.1959599
7.6200004 0.1973716
7.6300006 0.1892577
7.6400003 0.2014618
7.6500006 0.1895406
7.6600003 0.2054165
7.6700006 0.2003637
7.6800003 0.2024029
7.6900005 0.2132785
7.7000003 0.2076562
7.7100005 0.2153522
7.7200003 0.2133073
7.7300005 0.2139398
7.7400002 0.2127419
7.7500005 0.2134447
7.7600002 0.2174184
7.7700005 0.2308255
7.7800002 0.2345744
7.7900004 0.2424908
7.8000002 0.2509869
7.8100004 0.2384627
7.8200002 0.2319478
7.8300004 0.2353022
7.8400002 0.2427522
7.8500004 0.2515621
7.8600006 0.2551382
7.8700004 0.2711700
7.8800006 0.2529860
7.8900003 0.2667672
7.9000006 0.2966672
7.9100003 0.2963206
7.9200006 0.3040203
7.9300003 0.2961841
7.9400005 0.2815468
7.9500003 0.2915594
7.9600005 0.2919334
7.9700003 0.2536214
7.9800005 0.2317165
7.9900002 0.2303993
8.0000000 0.2340809
8.0100002 0.2324944
8.0200005 0.2206313
8.0300007 0.2282445
8.0400000 0.2416967
8.0500002 0.2363537
8.0600004 0.2354977
8.0700006 0.2518596
8.0799999 0.2407789
8.0900002 0.2449290
8.1000004 0.2534627
8.1100006 0.2379336
8.1200008 0.2575392
8.1300001 0.2677001
8.1400003 0.2589937
8.1500006 0.2887059
8.1600008 0.2886990
8.1700001 0.3035974
8.1800003 0.2979150
8.1900005 0.2962698
8.2000008 0.2970906
8.2100000 0.2915262
8.2200003 0.3010120
8.2300005 0.3099314
8.2400007 0.3150299
8.2500000 0.3111816
8.2600002 0.3324971
8.2700005 0.3345585
8.2800007 0.3119367
8.2900000 0.3134446
8.3000002 0.3026346
8.3100004 0.2970850
8.3200006 0.2878937
8.3299999 0.2894507
8.3400002 0.3058063
8.3500004 0.3087029
8.3600006 0.2863432
8.3700008 0.2852144
8.3800001 0.2896822
8.3900003 0.2836749
8.4000006 0.2804938
8.4100008 0.2922231
8.4200001 0.2926784
8.4300003 0.2842149
8.4400005 0.2814683
8.4500008 0.2745825
8.4600000 0.2596530
8.4700003 0.2675209
8.4800005 0.2639823
8.4900007 0.2519861
8.5000000 0.2609287
8.5100002 0.2673130
8.5200005 0.2417277
8.5300007 0.2254575
8.5400000 0.2210766
8.5500002 0.2261234
8.5600004 0.2163689
8.5700006 0.2286240
8.5800009 0.2343636
8.5900002 0.2369858
8.6000004 0.2485045
8.6100006 0.2381853
8.6200008 0.2603457
8.6300001 0.2571556
8.6400003 0.2327342
8.6500006 0.2239166
8.6600008 0.2157722
8.6700001 0.2234327
8.6800003 0.2268686
8.6900005 0.2268136
8.7000008 0.2188229
8.7100000 0.2250929
8.7200003 0.2157475
8.7300005 0.2232628
8.7400007 0.2285858
8.7500000 0.2266658
8.7600002 0.2243048
8.7700005 0.2237920
8.7800007 0.2194211
8.7900000 0.2188564
8.8000002 0.2142406
8.8100004 0.2146856
8.8200006 0.2217215
8.8300009 0.2264780
8.8400002 0.2280983
8.8500004 0.2316863
8.8600006 0.2369859
8.8700008 0.2437910
8.8800001 0.2329331
8.8900003 0.2325846
8.9000006 0.2176207
8.9100008 0.2298993
8.9200001 0.2264753
8.9300003 0.2350736
8.9400005 0.2279384
8.9500008 0.2138946
8.9600000 0.2042537
8.9700003 0.2234238
8.9800005 0.2291191
8.9900007 0.2247854
9.0000000 0.2083691
9.0100002 0.2142566
9.0200005 0.2215202
9.0300007 0.2312615
9.0400000 0.2279072
9.0500002 0.2212712
9.0600004 0.2222504
9.0700006 0.2173253
9.0800009 0.2066197
9.0900002 0.2204812
9.1000004 0.2140847
9.1100006 0.2214873
9.1200008 0.2268740
9.1300001 0.2202626
9.1400003 0.2096526
9.1500006 0.2130631
9.1600008 0.2265648
9.1700001 0.2197307
9.1800003 0.2166873
9.1900005 0.2016651
9.2000008 0.1984932
9.2100000 0.2067728
9.2200003 0.2126076
9.2300005 0.2014892
9.2400007 0.2053858
9.2500000 0.2022716
9.2600002 0.1939066
9.2700005 0.1992650
9.2800007 0.2020685
9.2900009 0.2058684
9.3000002 0.2146144
9.3100004 0.2066423
9.3200006 0.2136179
9.3300009 0.2214612
9.3400002 0.2311268
9.3500004 0.2282782
9.3600006 0.2174825
9.3700008 0.2226741
9.3800001 0.2264609
9.3900003 0.2175141
9.4000006 0.2189719
9.4100008 0.2262094
9.4200001 0.2301626
9.4300003 0.2221383
9.4400005 0.2335660
9.4500008 0.2323972
9.4600000 0.2296688
9.4700003 0.2207187
9.4800005 0.2192553
9.4900007 0.2294229
9.5000000 0.2305518
9.5100002 0.2181849
9.5200005 0.2124601
9.5300007 0.2177159
9.5400009 0.2301215
9.5500002 0.2347703
9.5600004 0.2409210
9.5700006 0.2227058
9.5800009 0.2209733
9.5900002 0.2457171
9.6000004 0.2240824
9.6100006 0.2190657
9.6200008 0.2152987
9.6300001 0.1993538
9.6400003 0.1926909
9.6500006 0.1956569
9.6600008 0.2183276
9.6700001 0.2183260
9.6800003 0.2224381
9.6900005 0.2245250
9.7000008 0.2419045
9.7100000 0.2382903
9.7200003 0.2496839
9.7300005 0.2425875
9.7400007 0.2493423
9.7500000 0.2479291
9.7600002 0.2693962
9.7700005 0.2637024
9.7800007 0.2764422
9.7900009 0.2635220
9.8000002 0.2388060
9.8100004 0.2375041
9.8200006 0.2307374
9.8300009 0.2469937
9.8400002 0.2422069
9.8500004 0.2539218
9.8600006 0.2487498
9.8700008 0.2494863
9.8800001 0.2373253
9.8900003 0.2409296
9.9000006 0.2523496
9.9100008 0.2470929
9.9200001 0.2475177
9.9300003 0.2342314
9.9400005 0.2321278
9.9500008 0.2255353
9.9600000 0.2242507
9.9700003 0.2337516
9.9800005 0.2401358
9.9900007 0.2354580
10.0000000 0.2399042
10.0100002 0.2446244
10.0200005 0.2693151
10.0300007 0.2808660
10.0400009 0.2748744
10.0500002 0.2808355
10.0600004 0.2951609
10.0700006 0.2847775
10.0800009 0.2885468
10.0900002 0.2859862
10.1000004 0.2873437
10.1100006 0.2631732
10.1200008 0.2741379
10.1300001 0.2616923
10.1400003 0.2552200
10.1500006 0.2465771
10.1600008 0.2545068
10.1700001 0.2616228
10.1800003 0.2683050
10.1900005 0.2407076
10.2000008 0.2367500
10.2100000 0.2423564
10.2200003 0.2533838
10.2300005 0.2432090
10.2400007 0.2439196
10.2500010 0.2324786
10.2600002 0.2473430
10.2700005 0.2399045
10.2800007 0.2494703
10.2900009 0.2494663
10.3000002 0.2660175
10.3100004 0.2605917
10.3200006 0.2538926
10.3300009 0.2553035
10.3400002 0.2651791
10.3500004 0.2663253
10.3600006 0.2580325
10.3700008 0.2550393
10.3800001 0.2445607
10.3900003 0.2408505
10.4000006 0.2608233
10.4100008 0.2513771
10.4200001 0.2450403
10.4300003 0.2461134
10.4400005 0.2290397
10.4500008 0.2209401
10.4600000 0.2224324
10.4700003 0.2227547
10.4800005 0.2419933
10.4900007 0.2317707
10.5000010 0.2232117
10.5100002 0.2276569
10.5200005 0.2311723
10.5300007 0.2293717
10.5400009 0.2262568
10.5500002 0.2321074
10.5600004 0.2214652
10.5700006 0.2169565
10.5800009 0.2134918
10.5900002 0.2012568
10.6000004 0.1956001
10.6100006 0.2014352
10.6200008 0.1994877
10.6300001 0.1981314
10.6400003 0.1934033
10.6500006 0.1888955
10.6600008 0.1954114
10.6700001 0.2109076
10.6800003 0.2140057
10.6900005 0.2333800
10.7000008 0.2237570
10.7100000 0.2199944
10.7200003 0.2163900
10.7300005 0.2241931
10.7400007 0.2257638
10.7500010 0.2166749
10.7600002 0.2119953
10.7700005 0.2050674
10.7800007 0.1975324
10.7900009 0.2004554
10.8000002 0.2037818
10.8100004 0.2002400
10.8200006 0.1958521
10.8300009 0.1981477
10.8400002 0.1909524
10.8500004 0.1993755
10.8600006 0.1990815
10.8700008 0.2070080
10.8800001 0.1879271
10.8900003 0.1996806
10.9000006 0.1930594
10.9100008 0.2096597
10.9200001 0.2079274
10.9300003 0.2092425
10.9400005 0.1969711
10.9500008 0.2042012
10.9600010 0.1995944
10.9700003 0.2021742
10.9800005 0.1991854
10.9900007 0.2039670
11.0000010 0.2136876
11.0100002 0.2180247
11.0200005 0.2175760
11.0300007 0.2101770
11.0400009 0.2215089
11.0500002 0.2339379
11.0600004 0.2400346
11.0700006 0.2302091
11.0800009 0.2272969
11.0900002 0.2240581
11.1000004 0.2362051
11.1100006 0.2280153
11.1200008 0.2241767
11.1300001 0.2425738
11.1400003 0.2279346
11.1500006 0.2209965
11.1600008 0.2261101
11.1700001 0.2299425
11.1800003 0.2389627
11.1900005 0.2367373
11.2000008 0.2284864
11.2100010 0.2339319
11.2200003 0.2459216
11.2300005 0.2444509
11.2400007 0.2321006
11.2500010 0.2238973
11.2600002 0.2234749
11.2700005 0.2139838
11.2800007 0.2179901
11.2900009 0.2274235
11.3000002 0.2246775
11.3100004 0.2179639
11.3200006 0.2264445
11.3300009 0.2387896
11.3400002 0.2535601
11.3500004 0.2355444
11.3600006 0.2491928
11.3700008 0.2714691
11.3800001 0.2769859
11.3900003 0.2783597
11.4000006 0.2793294
11.4100008 0.2758470
11.4200001 0.2793317
11.4300003 0.2585764
11.4400005 0.2283650
11.4500008 0.2380422
11.4600010 0.2555894
11.4700003 0.2490813
11.4800005 0.2503745
11.4900007 0.2394291
11.5000010 0.2367452
11.5100002 0.2298519
11.5200005 0.2233913
11.5300007 0.2181809
11.5400009 0.2445364
11.5500002 0.2304219
11.5600004 0.2192933
11.5700006 0.2199017
11.5800009 0.2447628
11.5900002 0.2399199
11.6000004 0.2305392
11.6100006 0.2323818
11.6200008 0.2251069
11.6300001 0.2272830
11.6400003 0.2277471
11.6500006 0.2281765
11.6600008 0.2299888
11.6700010 0.2245960
11.6800003 0.2280494
11.6900005 0.2225405
11.7000008 0.2205822
11.7100010 0.2380221
11.7200003 0.2286017
11.7300005 0.2398361
11.7400007 0.2160504
11.7500010 0.2226728
11.7600002 0.2162683
11.7700005 0.2227452
11.7800007 0.2186191
11.7900009 0.2238539
11.8000002 0.2316796
11.8100004 0.2358480
11.8200006 0.2319272
11.8300009 0.2321164
11.8400002 0.2379025
11.8500004 0.2499309
11.8600006 0.2436668
11.8700008 0.2371207
11.8800001 0.2255616
11.8900003 0.2240161
11.9000006 0.2206054
11.9100008 0.2182065
11.9200010 0.2108680
11.9300003 0.2152503
11.9400005 0.2247888
11.9500008 0.2172919
11.9600010 0.2241581
11.9700003 0.2154231
11.9800005 0.2201234
11.9900007 0.2159989
12.0000010 0.2304914
12.0100002 0.2262116
12.0200005 0.2266946
12.0300007 0.2171806
12.0400009 0.2304307
12.0500002 0.2224740
12.0600004 0.2226550
12.0700006 0.2219454
12.0800009 0.2198170
12.0900002 0.2173988
12.1000004 0.2206468
12.1100006 0.2230064
12.1200008 0.2119428
12.1300001 0.2261291
12.1400003 0.2262843
12.1500006 0.2323923
12.1600008 0.2279736
12.1700010 0.2355391
12.1800003 0.2478363
12.1900005 0.2447463
12.2000008 0.2571680
12.2100010 0.2520485
12.2200003 0.2508432
12.2300005 0.2407797
12.2400007 0.2596045
12.2500010 0.2364952
12.2600002 0.2435222
12.2700005 0.2294260
12.2800007 0.2282351
12.2900009 0.2357053
12.3000002 0.2527463
12.3100004 0.2590305
12.3200006 0.2601714
12.3300009 0.2523508
12.3400002 0.2541924
12.3500004 0.2609993
12.3600006 0.2613700
12.3700008 0.2479825
12.3800001 0.2391577
12.3900003 0.2347276
12.4000006 0.2402826
12.4100008 0.2424430
12.4200010 0.2414374
12.4300003 0.2646332
12.4400005 0.2655481
12.4500008 0.2618634
12.4600010 0.2615207
12.4700003 0.2750355
12.4800005 0.2581976
12.4900007 0.2347966
12.5000010 0.2297783
12.5100002 0.2409680
12.5200005 0.2282604
12.5300007 0.2303998
12.5400009 0.2371979
12.5500002 0.2261238
12.5600004 0.2145132
12.5700006 0.2127945
12.5800009 0.2159851
12.5900002 0.2327817
12.6000004 0.2149674
12.6100006 0.2177546
12.6200008 0.2148905
12.6300011 0.2172917
12.6400003 0.2172040
12.6500006 0.2205574
12.6600008 0.2136121
12.6700010 0.2148092
12.6800003 0.2061826
12.6900005 0.2070388
12.7000008 0.2049193
12.7100010 0.2051763
12.7200003 0.1997692
12.7300005 0.2037133
12.7400007 0.2067576
12.7500010 0.2103854
12.7600002 0.2077816
12.7700005 0.2114692
12.7800007 0.2168400
12.7900009 0.2091123
12.8000002 0.2119263
12.8100004 0.2325379
12.8200006 0.2429363
12.8300009 0.2483710
12.8400002 0.2424684
12.8500004 0.2396606
12.8600006 0.2503548
12.8700008 0.2325822
12.8800011 0.2139329
12.8900003 0.2158467
12.9000006 0.2287518
12.9100008 0.2312809
12.9200010 0.2358214
12.9300003 0.2345893
12.9400005 0.2304493
12.9500008 0.2214178
12.9600010 0.2156765
12.9700003 0.2339928
12.9800005 0.2344162
12.9900007 0.2320431
13.0000010 0.2415655
13.0100002 0.2336820
13.0200005 0.2393059
13.0300007 0.2437721
13.0400009 0.2322424
13.0500002 0.2236994
13.0600004 0.2197024
13.0700006 0.2214263
13.0800009 0.2249897
13.0900002 0.2272965
13.1000004 0.2162138
13.1100006 0.2361897
13.1200008 0.2353758
13.1300011 0.2320154
13.1400003 0.2390296
13.1500006 0.2324828
13.1600008 0.2301724
13.1700010 0.2414757
13.1800003 0.2353498
13.1900005 0.2338070
13.2000008 0.2222465
13.2100010 0.2354599
13.2200003 0.2254022
13.2300005 0.2324963
13.2400007 0.2143230
13.2500010 0.2091041
13.2600002 0.2187689
13.2700005 0.2221180
13.2800007 0.2306089
13.2900009 0.2242028
13.3000002 0.2253158
13.3100004 0.2240033
13.3200006 0.2454764
13.3300009 0.2419234
13.3400011 0.2486436
13.3500004 0.2478802
13.3600006 0.2430033
13.3700008 0.2285161
13.3800011 0.2255691
13.3900003 0.2267422
13.4000006 0.2428191
13.4100008 0.2358690
13.4200010 0.2481680
13.4300003 0.2472449
13.4400005 0.2409603
13.4500008 0.2420029
13.4600010 0.2559800
13.4700003 0.2440408
13.4800005 0.2326823
13.4900007 0.2299106
13.5000010 0.2380691
13.5100002 0.2200087
13.5200005 0.2343298
13.5300007 0.2553035
13.5400009 0.2572910
13.5500002 0.2563456
13.5600004 0.2531157
13.5700006 0.2434991
13.5800009 0.2486196
13.5900011 0.2483916
13.6000004 0.2289406
13.6100006 0.2333674
13.6200008 0.2410407
13.6300011 0.2472490
13.6400003 0.2452910
13.6500006 0.2365668
13.6600008 0.2437033
13.6700010 0.2358182
13.6800003 0.2446551
13.6900005 0.2395532
13.7000008 0.2323613
13.7100010 0.2302669
13.7200003 0.2264539
13.7300005 0.2246128
13.7400007 0.2307598
13.7500010 0.2265016
13.7600002 0.2348658
13.7700005 0.2337995
13.7800007 0.2279187
13.7900009 0.2049671
13.8000002 0.2110121
13.8100004 0.2186804
13.8200006 0.2238224
13.8300009 0.2119082
13.8400011 0.2138330
13.8500004 0.2049434
13.8600006 0.2030061
13.8700008 0.1994945
13.8800011 0.2019840
13.8900003 0.2004158
13.9000006 0.2031516
13.9100008 0.2248625
13.9200010 0.2233530
13.9300003 0.2145326
13.9400005 0.2281628
13.9500008 0.2311170
13.9600010 0.2203804
13.9700003 0.2341286
13.9800005 0.2299080
13.9900007 0.2321420
14.0000010 0.2388197
14.0100002 0.2500838
14.0200005 0.2618806
14.0300007 0.2656974
14.0400009 0.2549286
14.0500002 0.2649926
14.0600004 0.2640246
14.0700006 0.2604608
14.0800009 0.2493190
14.0900011 0.2514543
14.1000004 0.2504158
14.1100006 0.2291373
14.1200008 0.2350318
14.1300011 0.2324428
14.1400003 0.2379779
14.1500006 0.2435856
14.1600008 0.2544701
14.1700010 0.2513860
14.1800003 0.2426873
14.1900005 0.2417253
14.2000008 0.2347718
14.2100010 0.2320054
14.2200003 0.2206741
14.2300005 0.2190167
14.2400007 0.2148022
14.2500010 0.2165868
14.2600002 0.2150868
14.2700005 0.2172041
14.2800007 0.2085034
14.2900009 0.2020311
14.3000011 0.2026528
14.3100004 0.2050412
14.3200006 0.2083929
14.3300009 0.2056209
14.3400011 0.2072861
14.3500004 0.2243608
14.3600006 0.2236240
14.3700008 0.2235332
14.3800011 0.2274376
14.3900003 0.2379229
14.4000006 0.2433802
14.4100008 0.2311293
14.4200010 0.2486586
14.4300003 0.2431702
14.4400005 0.2491453
14.4500008 0.2512680
14.4600010 0.2493085
14.4700003 0.2479088
14.4800005 0.2369712
14.4900007 0.2439547
14.5000010 0.2397023
14.5100002 0.2558812
14.5200005 0.2564830
14.5300007 0.2531923
14.5400009 0.2586042
14.5500011 0.2439307
14.5600004 0.2625517
14.5700006 0.2702309
14.5800009 0.2603480
14.5900011 0.2630920
14.6000004 0.2764036
14.6100006 0.2501837
14.6200008 0.2509086
14.6300011 0.2410320
14.6400003 0.2317457
14.6500006 0.2259689
14.6600008 0.2348873
14.6700010 0.2217548
14.6800003 0.2347678
14.6900005 0.2417825
14.7000008 0.2438708
14.7100010 0.2488498
14.7200003 0.2300967
14.7300005 0.2405478
14.7400007 0.2383000
14.7500010 0.2597254
14.7600002 0.2594868
14.7700005 0.2758486
14.7800007 0.2719086
14.7900009 0.2597667
14.8000011 0.2646533
14.8100004 0.2850699
14.8200006 0.2768640
14.8300009 0.2791258
14.8400011 0.2690281
14.8500004 0.2706534
14.8600006 0.2500470
14.8700008 0.2684653
14.8800011 0.2731961
14.8900003 0.2727591
14.9000006 0.2709372
14.9100008 0.2914638
14.9200010 0.2776501
14.9300003 0.2727347
14.9400005 0.2882988
14.9500008 0.2918489
14.9600010 0.2878120
14.9700003 0.2805561
14.9800005 0.2876087
14.9900007 0.2909621
15.0000010 0.2891932
15.0100012 0.2662782
15.0200005 0.2699664
15.0300007 0.2730590
15.0400009 0.2807254
15.0500011 0.2890906
15.0600004 0.2672492
15.0700006 0.2565402
15.0800009 0.2719877
15.0900011 0.2700802
15.1000004 0.2648897
15.1100006 0.2792547
15.1200008 0.2806293
15.1300011 0.2666960
15.1400003 0.2884113
15.1500006 0.2941260
15.1600008 0.2861387
15.1700010 0.2997412
15.1800003 0.2897565
15.1900005 0.2980945
15.2000008 0.3015472
15.2100010 0.2892789
15.2200003 0.2880954
15.2300005 0.2766087
15.2400007 0.2852688
15.2500010 0.2860935
15.2600012 0.2692393
15.2700005 0.2755486
15.2800007 0.2766709
15.2900009 0.2945901
15.3000011 0.2930396
15.3100004 0.2927577
15.3200006 0.2893166
15.3300009 0.2897753
15.3400011 0.2792769
15.3500004 0.2835665
15.3600006 0.3081595
15.3700008 0.2973745
15.3800011 0.3139676
15.3900003 0.3048899
15.4000006 0.3052397
15.4100008 0.3155847
15.4200010 0.3232499
15.4300003 0.3086557
15.4400005 0.2934160
15.4500008 0.2876553
15.4600010 0.2901978
15.4700003 0.3086088
15.4800005 0.2865452
15.4900007 0.2733226
15.5000010 0.2800658
15.5100012 0.2806191
15.5200005 0.2828456
15.5300007 0.2742783
15.5400009 0.2715028
15.5500011 0.2756716
15.5600004 0.2656517
15.5700006 0.2539587
15.5800009 0.2540604
15.5900011 0.2676734
15.6000004 0.2544993
15.6100006 0.2693814
15.6200008 0.2650654
15.6300011 0.2609056
15.6400003 0.2589145
15.6500006 0.2670446
15.6600008 0.2766931
15.6700010 0.2744755
15.6800003 0.2884143
15.6900005 0.2974207
15.7000008 0.3126256
15.7100010 0.2937094
15.7200012 0.3029865
15.7300005 0.3069964
15.7400007 0.3192558
15.7500010 0.3197512
15.7600012 0.3230696
15.7700005 0.3139283
15.7800007 0.3301342
15.7900009 0.3460312
15.8000011 0.3665766
15.8100004 0.3397777
15.8200006 0.3406570
15.8300009 0.3368439
15.8400011 0.3304094
15.8500004 0.3151799
15.8600006 0.3143825
15.8700008 0.3030979
15.8800011 0.3118049
15.8900003 0.3267096
15.9000006 0.3189743
15.9100008 0.3060959
15.9200010 0.3143969
15.9300003 0.3252494
15.9400005 0.3222243
15.9500008 0.3137921
15.9600010 0.3282756
15.9700012 0.3209671
15.9800005 0.3055058
15.9900007 0.2922843
16.0000000 0.3138492
16.0100002 0.3111801
16.0200005 0.3136997
16.0300007 0.3040955
16.0400009 0.2859595
16.0500011 0.2975536
16.0600014 0.2963237
16.0700016 0.2979432
16.0799999 0.2910896
16.0900002 0.3044132
16.1000004 0.2853738
16.1100006 0.2644111
16.1200008 0.2703803
16.1300011 0.2617787
16.1400013 0.2709840
16.1500015 0.2888881
16.1599998 0.2827842
16.1700001 0.2872134
16.1800003 0.2779338
16.1900005 0.2714728
16.2000008 0.2735212
16.2100010 0.2627371
16.2200012 0.2596598
16.2300014 0.2592058
16.2400017 0.2634327
16.2500000 0.2704142
16.2600002 0.2737527
16.2700005 0.2795354
16.2800007 0.2793171
16.2900009 0.2542031
16.3000011 0.2643941
16.3100014 0.2699921
16.3200016 0.2684796
16.3299999 0.2664373
16.3400002 0.2679567
16.3500004 0.2702959
16.3600006 0.2733282
16.3700008 0.2676479
16.3800011 0.2878632
16.3900013 0.2816807
16.4000015 0.2779121
16.4099998 0.3053721
16.4200001 0.3083994
16.4300003 0.3048022
16.4400005 0.2972474
16.4500008 0.3004350
16.4600010 0.2957945
16.4700012 0.2800560
16.4800014 0.2837639
16.4900017 0.2669563
16.5000000 0.2687985
16.5100002 0.2706896
16.5200005 0.2728640
16.5300007 0.2812682
16.5400009 0.2651323
16.5500011 0.2638503
16.5600014 0.2546414
16.5700016 0.2429266
16.5799999 0.2364448
16.5900002 0.2456096
16.6000004 0.2582391
16.6100006 0.2675059
16.6200008 0.2621633
16.6300011 0.2593776
16.6400013 0.2507108
16.6500015 0.2653053
16.6599998 0.2844649
16.6700001 0.2687614
16.6800003 0.2846283
16.6900005 0.2764708
16.7000008 0.3001433
16.7100010 0.3068018
16.7200012 0.2885683
16.7300014 0.2620485
16.7400017 0.2562719
16.7500000 0.2516331
16.7600002 0.2555465
16.7700005 0.2548003
16.7800007 0.2464149
16.7900009 0.2547668
16.8000011 0.2653283
16.8100014 0.2698589
16.8200016 0.2588749
16.8299999 0.2713211
16.8400002 0.2589303
16.8500004 0.2577890
16.8600006 0.2456039
16.8700008 0.2412504
16.8800011 0.2560776
16.8900013 0.2365306
16.9000015 0.2372233
16.9100018 0.2386167
16.9200001 0.2333991
16.9300003 0.2294997
16.9400005 0.2322038
16.9500008 0.2520890
16.9600010 0.2559190
16.9700012 0.2607406
16.9800014 0.2658536
16.9900017 0.2653494
17.0000000 0.2685151
17.0100002 0.2651700
17.0200005 0.2658717
17.0300007 0.2711975
17.0400009 0.2625599
17.0500011 0.2674124
17.0600014 0.2785018
17.0700016 0.2745291
17.0799999 0.2691751
17.0900002 0.2572882
17.1000004 0.2743980
17.1100006 0.2763625
17.1200008 0.2584147
17.1300011 0.2427681
17.1400013 0.2503662
17.1500015 0.2523468
17.1600018 0.2609299
17.1700001 0.2721092
17.1800003 0.2693526
17.1900005 0.2653985
17.2000008 0.2610094
17.2100010 0.2491361
17.2200012 0.2487902
17.2300014 0.2409876
17.2400017 0.2500637
17.2500000 0.2475105
17.2600002 0.2486406
17.2700005 0.2457115
17.2800007 0.2485585
17.2900009 0.2505575
17.3000011 0.2436983
17.3100014 0.2425583
17.3200016 0.2271279
17.3299999 0.2266306
17.3400002 0.2358290
17.3500004 0.2489437
17.3600006 0.2376365
17.3700008 0.2416521
17.3800011 0.2382250
17.3900013 0.2280142
17.4000015 0.2368797
17.4100018 0.2445095
17.4200001 0.2579893
17.4300003 0.2636900
17.4400005 0.2531727
17.4500008 0.2628572
17.4600010 0.2837829
17.4700012 0.2913050
17.4800014 0.2920200
17.4900017 0.2968118
17.5000000 0.3053747
17.5100002 0.2983812
17.5200005 0.2922604
17.5300007 0.2827503
17.5400009 0.3019063
17.5500011 0.3109314
17.5600014 0.2897828
17.5700016 0.2676791
17.5799999 0.2711751
17.5900002 0.2652555
17.6000004 0.2599582
17.6100006 0.2724357
17.6200008 0.2681091
17.6300011 0.2809975
17.6400013 0.2829008
17.6500015 0.2790009
17.6600018 0.2836185
17.6700001 0.2692459
17.6800003 0.2687451
17.6900005 0.2570170
17.7000008 0.2517334
17.7100010 0.2508640
17.7200012 0.2544888
17.7300014 0.2566246
17.7400017 0.2777030
17.7500000 0.2651320
17.7600002 0.2593565
17.7700005 0.2537869
17.7800007 0.2588758
17.7900009 0.2366454
17.8000011 0.2397708
17.8100014 0.2435045
17.8200016 0.2504692
17.8299999 0.2678364
17.8400002 0.2759401
17.8500004 0.2875703
17.8600006 0.2851747
17.8700008 0.2701851
17.8800011 0.2584307
17.8900013 0.2484278
17.9000015 0.2742426
17.9100018 0.2724756
17.9200001 0.2662997
17.9300003 0.2847637
17.9400005 0.2867029
17.9500008 0.2935499
17.9600010 0.2881794
17.9700012 0.2912228
17.9800014 0.2971509
17.9900017 0.3030122
18.0000000 0.3000074
18.0100002 0.2962495
18.0200005 0.2990215
18.0300007 0.2757769
18.0400009 0.2742946
18.0500011 0.2812754
18.0600014 0.2818841
18.0700016 0.2696557
18.0799999 0.2851058
18.0900002 0.2624046
18.1000004 0.2588509
18.1100006 0.2664182
18.1200008 0.2645663
18.1300011 0.2760464
18.1400013 0.2750279
18.1500015 0.2777779
18.1600018 0.2782044
18.1700001 0.2702736
18.1800003 0.2643082
18.1900005 0.2629986
18.2000008 0.2567697
18.2100010 0.2595847
18.2200012 0.2606432
18.2300014 0.2643287
18.2400017 0.2551642
18.2500000 0.2579097
18.2600002 0.2749499
18.2700005 0.2801983
18.2800007 0.2762547
18.2900009 0.2686218
18.3000011 0.2499689
18.3100014 0.2527187
18.3200016 0.2553851
18.3299999 0.2600517
18.3400002 0.2485508
18.3500004 0.2458516
18.3600006 0.2477454
18.3700008 0.2629265
18.3800011 0.2368454
18.3900013 0.2208255
18.4000015 0.2221565
18.4100018 0.2202267
18.4200001 0.2201955
18.4300003 0.2296993
18.4400005 0.2287444
18.4500008 0.2468400
18.4600010 0.2371429
18.4700012 0.2403364
18.4800014 0.2688185
18.4900017 0.2693143
18.5000000 0.2679342
18.5100002 0.2481204
18.5200005 0.2500265
18.5300007 0.2576908
18.5400009 0.2618034
18.5500011 0.2712223
18.5600014 0.2650276
18.5700016 0.2853585
18.5800018 0.2735724
18.5900002 0.2528536
18.6000004 0.2576937
18.6100006 0.2428971
18.6200008 0.2407693
18.6300011 0.2469033
18.6400013 0.2415580
18.6500015 0.2343425
18.6600018 0.2394831
18.6700001 0.2537367
18.6800003 0.2712741
18.6900005 0.2652178
18.7000008 0.2643914
18.7100010 0.2654761
18.7200012 0.2676279
18.7300014 0.2789859
18.7400017 0.2752919
18.7500000 0.2711413
18.7600002 0.2709695
18.7700005 0.2829977
18.7800007 0.2710028
18.7900009 0.2678816
18.8000011 0.2711445
18.8100014 0.2907820
18.8200016 0.2844076
18.8300018 0.2762053
18.8400002 0.2808210
18.8500004 0.2939983
18.8600006 0.2895193
18.8700008 0.2862522
18.8800011 0.2680682
18.8900013 0.2666211
18.9000015 0.2506168
18.9100018 0.2577646
18.9200001 0.2475536
18.9300003 0.2452957
18.9400005 0.2553631
18.9500008 0.2492691
18.9600010 0.2497303
18.9700012 0.2689995
18.9800014 0.2599853
18.9900017 0.2711009
19.0000000 0.2854376
19.0100002 0.2924329
19.0200005 0.2805912
19.0300007 0.2722529
19.0400009 0.2739175
19.0500011 0.2740899
19.0600014 0.2839066
19.0700016 0.2966879
19.0800018 0.2863352
19.0900002 0.2784634
19.1000004 0.2801167
19.1100006 0.2744166
19.1200008 0.2807612
19.1300011 0.2859169
19.1400013 0.2868747
19.1500015 0.2660245
19.1600018 0.2768028
19.1700001 0.2735676
19.1800003 0.2910679
19.1900005 0.2914548
19.2000008 0.2767733
19.2100010 0.2898326
19.2200012 0.2815502
19.2300014 0.2741489
19.2400017 0.2756602
19.2500000 0.2746068
19.2600002 0.2853924
19.2700005 0.2695633
19.2800007 0.2757025
19.2900009 0.2757741
19.3000011 0.2597627
19.3100014 0.2499676
19.3200016 0.2578797
19.3300018 0.2702160
19.3400002 0.2686410
19.3500004 0.2684014
19.3600006 0.2607967
19.3700008 0.2607824
19.3800011 0.2367286
19.3900013 0.2398487
19.4000015 0.2387342
19.4100018 0.2392439
19.4200001 0.2539330
19.4300003 0.2725980
19.4400005 0.2538976
19.4500008 0.2344814
19.4600010 0.2313458
19.4700012 0.2337253
19.4800014 0.2410995
19.4900017 0.2284680
19.5000000 0.2411969
19.5100002 0.2404916
19.5200005 0.2479553
19.5300007 0.2640107
19.5400009 0.2647954
19.5500011 0.2580014
19.5600014 0.2569941
19.5700016 0.2523297
19.5800018 0.2529321
19.5900002 0.2651462
19.6000004 0.2479692
19.6100006 0.2476901
19.6200008 0.2562848
19.6300011 0.2528684
19.6400013 0.2434906
19.6500015 0.2567079
19.6600018 0.2561314
19.6700001 0.2592235
19.6800003 0.2617465
19.6900005 0.2554815
19.7000008 0.2500933
19.7100010 0.2508902
19.7200012 0.2445991
19.7300014 0.2417009
19.7400017 0.2374336
19.7500000 0.2404239
19.7600002 0.2494940
19.7700005 0.2411043
19.7800007 0.2311236
19.7900009 0.2177834
19.8000011 0.2271777
19.8100014 0.2265003
19.8200016 0.2166815
[truncated: 8,018 more rows]

## Sheet: RMSD_N439K_RBD
# This file was created Wed Aug 19 17:10:42 2020
# Created by:
# :-) GROMACS - gmx rms, VERSION 5.1.4 (-:
#
# Executable: /home/xuchang/Software/gromacs-5.1.4/bin/gmx
# Data prefix: /home/xuchang/Software/gromacs-5.1.4
# Command line:
# gmx rms -s ../md_0_1.tpr -f ../md_0_1_noPBC.xtc -n ../myindex.ndx -o rmsd_RBD.xvg -tu ns
# gmx rms is part of G R O M A C S:
#
# Gravel Rubs Often Many Awfully Cauterized Sores
#
@ title "RMSD"
@ xaxis label "Time (ns)"
@ yaxis label "RMSD (nm)"
@TYPE xy
@ subtitle "Protein_&_r_598-791 after lsq fit to Backbone"
0.0000000 0.0005036
0.0100000 0.1160808
0.0200000 0.1293060
0.0300000 0.1272713
0.0400000 0.1247429
0.0500000 0.1164071
0.0600000 0.1252159
0.0700000 0.1196879
0.0800000 0.1391586
0.0900000 0.1534001
0.1000000 0.1685470
0.1100000 0.1516315
0.1200000 0.1520449
0.1300000 0.1334258
0.1400000 0.1394349
0.1500000 0.1731516
0.1600000 0.1772025
0.1700000 0.1592135
0.1800000 0.1401733
0.1900000 0.1427283
0.2000000 0.1746840
0.2100000 0.1774905
0.2200000 0.1800474
0.2300000 0.1809695
0.2400000 0.1663063
0.2500000 0.1682375
0.2600000 0.1670901
0.2700000 0.1666421
0.2800000 0.1607246
0.2900000 0.1559475
0.3000000 0.1533891
0.3100000 0.1665877
0.3200000 0.1563882
0.3300000 0.1564505
0.3400000 0.1490008
0.3500000 0.1712973
0.3600000 0.1811745
0.3700000 0.1671321
0.3800000 0.1673894
0.3900000 0.1759199
0.4000000 0.1602652
0.4100000 0.1788063
0.4200000 0.1797333
0.4300000 0.1612804
0.4400000 0.1745885
0.4500000 0.1812876
0.4600000 0.2036837
0.4700000 0.1856222
0.4800000 0.1781256
0.4900000 0.1497357
0.5000000 0.1773148
0.5100001 0.1790109
0.5200000 0.2066169
0.5300000 0.2005280
0.5400000 0.1778814
0.5500000 0.1856163
0.5600000 0.1903753
0.5700001 0.1903239
0.5800000 0.1910474
0.5900000 0.1928904
0.6000000 0.2440588
0.6100000 0.2287186
0.6200000 0.2580332
0.6300001 0.2607353
0.6400000 0.2410251
0.6500000 0.2388215
0.6600000 0.2699627
0.6700000 0.2608761
0.6800000 0.2314712
0.6900001 0.2395466
0.7000000 0.2370920
0.7100000 0.2383832
0.7200000 0.2399209
0.7300000 0.2202366
0.7400000 0.2349822
0.7500001 0.2456809
0.7600001 0.2349305
0.7700000 0.2455668
0.7800000 0.2138292
0.7900000 0.2038705
0.8000000 0.1958847
0.8100001 0.2181976
0.8200001 0.2406965
0.8300000 0.2338935
0.8400000 0.2024659
0.8500000 0.1997015
0.8600000 0.2022744
0.8700001 0.2195994
0.8800001 0.2408211
0.8900000 0.2319045
0.9000000 0.2281750
0.9100000 0.2119909
0.9200000 0.2409749
0.9300001 0.2142360
0.9400001 0.2235856
0.9500000 0.2244930
0.9600000 0.2184812
0.9700000 0.2275645
0.9800000 0.2134522
0.9900001 0.2135885
1.0000000 0.1923186
1.0100000 0.1809033
1.0200001 0.2040342
1.0300001 0.2222135
1.0400001 0.2274752
1.0500001 0.1899246
1.0600001 0.2024759
1.0700001 0.1966767
1.0800000 0.2058118
1.0900000 0.2177421
1.1000000 0.2021434
1.1100000 0.2155711
1.1200000 0.2023590
1.1300000 0.2077735
1.1400001 0.2146500
1.1500001 0.2126873
1.1600001 0.1931481
1.1700001 0.1782335
1.1800001 0.1761297
1.1900001 0.1606497
1.2000000 0.1510100
1.2100000 0.1631510
1.2200000 0.1771930
1.2300000 0.1908862
1.2400000 0.2032776
1.2500000 0.2065652
1.2600001 0.2159027
1.2700001 0.2163255
1.2800001 0.2519962
1.2900001 0.2162609
1.3000001 0.2256388
1.3100001 0.2133088
1.3200001 0.2283138
1.3300000 0.2122122
1.3400000 0.2213909
1.3500000 0.1925835
1.3600000 0.1890138
1.3700001 0.2003392
1.3800001 0.2133971
1.3900001 0.2625106
1.4000001 0.2669759
1.4100001 0.2789077
1.4200001 0.2682104
1.4300001 0.2877293
1.4400001 0.2913277
1.4500000 0.2710520
1.4600000 0.2614104
1.4700000 0.2522657
1.4800000 0.2507080
1.4900001 0.2642933
1.5000001 0.2625489
1.5100001 0.2441127
1.5200001 0.2496246
1.5300001 0.2569575
1.5400001 0.2775812
1.5500001 0.2997846
1.5600001 0.2779692
1.5700001 0.2411083
1.5800000 0.2280500
1.5900000 0.2155792
1.6000000 0.2390976
1.6100001 0.2221459
1.6200001 0.2010894
1.6300001 0.2187541
1.6400001 0.2140405
1.6500001 0.2033876
1.6600001 0.2305992
1.6700001 0.2499909
1.6800001 0.2662588
1.6900001 0.2912552
1.7000000 0.2783531
1.7100000 0.2564140
1.7200000 0.2590027
1.7300001 0.2482691
1.7400001 0.2268451
1.7500001 0.2680795
1.7600001 0.2878306
1.7700001 0.3042440
1.7800001 0.2823236
1.7900001 0.3079526
1.8000001 0.3076716
1.8100001 0.3208828
1.8200001 0.3037528
1.8300000 0.3012225
1.8400000 0.3152499
1.8500001 0.2775214
1.8600001 0.3107255
1.8700001 0.3140961
1.8800001 0.3061836
1.8900001 0.2828045
1.9000001 0.2902434
1.9100001 0.2987762
1.9200001 0.2874862
1.9300001 0.2699121
1.9400001 0.2649832
1.9500000 0.2704596
1.9600000 0.2706199
1.9700001 0.3170702
1.9800001 0.3236584
1.9900001 0.3028016
2.0000000 0.3097877
2.0100000 0.2994773
2.0200000 0.2959413
2.0300002 0.2934440
2.0400002 0.2696142
2.0500002 0.2641770
2.0600002 0.2800148
2.0700002 0.2677707
2.0800002 0.2735322
2.0900002 0.2782030
2.1000001 0.2611189
2.1100001 0.2827884
2.1200001 0.3040814
2.1300001 0.3050958
2.1400001 0.2955975
2.1500001 0.3115083
2.1600001 0.3461286
2.1700001 0.3392096
2.1800001 0.3583439
2.1900001 0.3527901
2.2000000 0.3379322
2.2100000 0.3604777
2.2200000 0.3674277
2.2300000 0.3791770
2.2400000 0.4053540
2.2500000 0.4136434
2.2600000 0.3836467
2.2700002 0.3873153
2.2800002 0.3871681
2.2900002 0.3816931
2.3000002 0.3485381
2.3100002 0.3590716
2.3200002 0.3737442
2.3300002 0.3765835
2.3400002 0.3638732
2.3500001 0.3935758
2.3600001 0.4002182
2.3700001 0.3823426
2.3800001 0.3666143
2.3900001 0.3499974
2.4000001 0.3380473
2.4100001 0.3447340
2.4200001 0.3118826
2.4300001 0.2890730
2.4400001 0.2826575
2.4500000 0.2703464
2.4600000 0.2281148
2.4700000 0.2416784
2.4800000 0.2631404
2.4900000 0.2681901
2.5000000 0.2640444
2.5100002 0.2798969
2.5200002 0.3216316
2.5300002 0.3322327
2.5400002 0.3120262
2.5500002 0.3154024
2.5600002 0.3052738
2.5700002 0.3052395
2.5800002 0.2956946
2.5900002 0.2925227
2.6000001 0.3081182
2.6100001 0.3411166
2.6200001 0.3440385
2.6300001 0.3339030
2.6400001 0.3272211
2.6500001 0.3474177
2.6600001 0.3329076
2.6700001 0.3127071
2.6800001 0.3017193
2.6900001 0.3135698
2.7000000 0.3414003
2.7100000 0.3163038
2.7200000 0.3282923
2.7300000 0.3644620
2.7400002 0.3725514
2.7500002 0.3550245
2.7600002 0.3579158
2.7700002 0.3813961
2.7800002 0.3490750
2.7900002 0.3254696
2.8000002 0.2954150
2.8100002 0.2925400
2.8200002 0.3163260
2.8300002 0.2935383
2.8400002 0.3047895
2.8500001 0.2720821
2.8600001 0.2493558
2.8700001 0.2569184
2.8800001 0.2431347
2.8900001 0.2280872
2.9000001 0.2531566
2.9100001 0.2878009
2.9200001 0.3113768
2.9300001 0.2972493
2.9400001 0.3120293
2.9500000 0.3022139
2.9600000 0.3162282
2.9700000 0.3096220
2.9800003 0.2979029
2.9900002 0.2944773
3.0000002 0.2887699
3.0100002 0.2535182
3.0200002 0.2585805
3.0300002 0.2831994
3.0400002 0.2912284
3.0500002 0.2707151
3.0600002 0.2606981
3.0700002 0.2776880
3.0800002 0.3085158
3.0900002 0.3375321
3.1000001 0.3569924
3.1100001 0.3683309
3.1200001 0.4118099
3.1300001 0.4190240
3.1400001 0.3893645
3.1500001 0.4222131
3.1600001 0.4443794
3.1700001 0.4116656
3.1800001 0.4336220
3.1900001 0.4355335
3.2000000 0.4345672
3.2100000 0.3969890
3.2200003 0.3690644
3.2300003 0.3531210
3.2400002 0.3571238
3.2500002 0.3275170
3.2600002 0.3377522
3.2700002 0.3255749
3.2800002 0.3022265
3.2900002 0.3210783
3.3000002 0.3290333
3.3100002 0.3517893
3.3200002 0.3313744
3.3300002 0.3089979
3.3400002 0.2929426
3.3500001 0.2610299
3.3600001 0.2436310
3.3700001 0.2309972
3.3800001 0.2269306
3.3900001 0.2300254
3.4000001 0.2200048
3.4100001 0.2487905
3.4200001 0.2510024
3.4300001 0.2809578
3.4400001 0.2944779
3.4500000 0.2924882
3.4600003 0.2721604
3.4700003 0.2543537
3.4800003 0.2486043
3.4900002 0.2382241
3.5000002 0.2485065
3.5100002 0.2702912
3.5200002 0.2685057
3.5300002 0.2564528
3.5400002 0.2275025
3.5500002 0.2273845
3.5600002 0.2203044
3.5700002 0.2181467
3.5800002 0.2246501
3.5900002 0.2274978
3.6000001 0.2334738
3.6100001 0.2271573
3.6200001 0.2230433
3.6300001 0.2223519
3.6400001 0.2439351
3.6500001 0.2284790
3.6600001 0.2348631
3.6700001 0.1984323
3.6800001 0.2090699
3.6900001 0.2103617
3.7000003 0.1954707
3.7100003 0.1786768
3.7200003 0.2099137
3.7300003 0.2015864
3.7400002 0.2049062
3.7500002 0.2117921
3.7600002 0.2027715
3.7700002 0.2028000
3.7800002 0.1958627
3.7900002 0.2041127
3.8000002 0.2171229
3.8100002 0.2159971
3.8200002 0.2178667
3.8300002 0.2045830
3.8400002 0.2159657
3.8500001 0.2264074
3.8600001 0.2468126
3.8700001 0.2344373
3.8800001 0.2458635
3.8900001 0.2481709
3.9000001 0.2522916
3.9100001 0.2494059
3.9200001 0.2577699
3.9300003 0.2368736
3.9400003 0.2356166
3.9500003 0.2247336
3.9600003 0.2272861
3.9700003 0.2125991
3.9800003 0.2073020
3.9900002 0.2285370
4.0000000 0.2018931
4.0100002 0.2261831
4.0200000 0.2588964
4.0300002 0.2508536
4.0400000 0.2689800
4.0500002 0.2883067
4.0600004 0.3083112
4.0700002 0.2707744
4.0800004 0.2658734
4.0900002 0.2459328
4.1000004 0.2561145
4.1100001 0.2253852
4.1200004 0.2288215
4.1300001 0.2368616
4.1400003 0.2684080
4.1500001 0.2716961
4.1600003 0.2542060
4.1700001 0.2554901
4.1800003 0.2659954
4.1900001 0.2607117
4.2000003 0.2682341
4.2100000 0.2637196
4.2200003 0.2761492
4.2300000 0.2834735
4.2400002 0.2986993
4.2500000 0.3279910
4.2600002 0.3512300
4.2700000 0.3324701
4.2800002 0.3353587
4.2900004 0.3030466
4.3000002 0.3315522
4.3100004 0.3151163
4.3200002 0.2887159
4.3300004 0.3174512
4.3400002 0.3341200
4.3500004 0.3388518
4.3600001 0.3369639
4.3700004 0.3107995
4.3800001 0.2807198
4.3900003 0.2883610
4.4000001 0.2771215
4.4100003 0.2728153
4.4200001 0.3041081
4.4300003 0.3178372
4.4400001 0.2913149
4.4500003 0.2919744
4.4600000 0.2742371
4.4700003 0.2724643
4.4800000 0.2582264
4.4900002 0.2636875
4.5000000 0.2394480
4.5100002 0.2916977
4.5200000 0.2819454
4.5300002 0.2858158
4.5400004 0.2941601
4.5500002 0.2945727
4.5600004 0.2514499
4.5700002 0.2436291
4.5800004 0.2565535
4.5900002 0.2448027
4.6000004 0.2314616
4.6100001 0.2622246
4.6200004 0.2615851
4.6300001 0.2446611
4.6400003 0.2433809
4.6500001 0.2681609
4.6600003 0.2573855
4.6700001 0.2579737
4.6800003 0.2674750
4.6900001 0.2438192
4.7000003 0.2547016
4.7100000 0.2640145
4.7200003 0.2618061
4.7300000 0.2419021
4.7400002 0.2279281
4.7500000 0.2436609
4.7600002 0.2627158
4.7700005 0.2478006
4.7800002 0.2473454
4.7900004 0.2510838
4.8000002 0.2689905
4.8100004 0.2831109
4.8200002 0.2670346
4.8300004 0.2583155
4.8400002 0.2751478
4.8500004 0.3119957
4.8600001 0.3258860
4.8700004 0.3204541
4.8800001 0.3306054
4.8900003 0.3343731
4.9000001 0.3134656
4.9100003 0.2826403
4.9200001 0.2428761
4.9300003 0.2329238
4.9400001 0.2579413
4.9500003 0.2678650
4.9600000 0.2647272
4.9700003 0.2427213
4.9800000 0.2740329
4.9900002 0.3007101
5.0000000 0.3078024
5.0100002 0.3392548
5.0200005 0.3200802
5.0300002 0.2823675
5.0400004 0.3030246
5.0500002 0.3009939
5.0600004 0.3234079
5.0700002 0.3169441
5.0800004 0.3371021
5.0900002 0.3183901
5.1000004 0.3045032
5.1100001 0.2715923
5.1200004 0.2782355
5.1300001 0.3052938
5.1400003 0.2988704
5.1500001 0.3263535
5.1600003 0.3297389
5.1700001 0.3041612
5.1800003 0.2872189
5.1900001 0.3113020
5.2000003 0.3037498
5.2100000 0.2927693
5.2200003 0.3133765
5.2300000 0.3142416
5.2400002 0.3258972
5.2500005 0.3175355
5.2600002 0.3120986
5.2700005 0.3093306
5.2800002 0.2940485
5.2900004 0.3039739
5.3000002 0.2799061
5.3100004 0.2907778
5.3200002 0.3189143
5.3300004 0.3007375
5.3400002 0.2869169
5.3500004 0.2771909
5.3600001 0.2707286
5.3700004 0.2703453
5.3800001 0.3120256
5.3900003 0.2935676
5.4000001 0.2695534
5.4100003 0.2476336
5.4200001 0.2310161
5.4300003 0.2026244
5.4400001 0.2184567
5.4500003 0.1986908
5.4600000 0.1877984
5.4700003 0.2019626
5.4800005 0.1916559
5.4900002 0.1773490
5.5000005 0.1682723
5.5100002 0.1552505
5.5200005 0.1430492
5.5300002 0.1649675
5.5400004 0.1587712
5.5500002 0.1659264
5.5600004 0.2042164
5.5700002 0.2183180
5.5800004 0.2262709
5.5900002 0.2328385
5.6000004 0.2616600
5.6100001 0.2796963
5.6200004 0.2842728
5.6300001 0.2807218
5.6400003 0.2482327
5.6500001 0.2673311
5.6600003 0.2563516
5.6700001 0.2625379
5.6800003 0.2917383
5.6900001 0.2992202
5.7000003 0.2747318
5.7100000 0.2753081
5.7200003 0.2608162
5.7300005 0.2527481
5.7400002 0.2604980
5.7500005 0.2671518
5.7600002 0.2587839
5.7700005 0.2764311
5.7800002 0.2770205
5.7900004 0.2718534
5.8000002 0.2695169
5.8100004 0.2676350
5.8200002 0.2947320
5.8300004 0.2679122
5.8400002 0.2828943
5.8500004 0.2833542
5.8600001 0.2835559
5.8700004 0.2750486
5.8800001 0.2691976
5.8900003 0.2656254
5.9000001 0.2682847
5.9100003 0.2525131
5.9200001 0.2533104
5.9300003 0.2741953
5.9400001 0.2667856
5.9500003 0.2842701
5.9600005 0.2819004
5.9700003 0.2776653
5.9800005 0.2955884
5.9900002 0.2964117
6.0000005 0.2846982
6.0100002 0.2858560
6.0200005 0.2974985
6.0300002 0.3385704
6.0400004 0.3036852
6.0500002 0.3313175
6.0600004 0.3088156
6.0700002 0.2889050
6.0800004 0.3264897
6.0900002 0.3162613
6.1000004 0.2884726
6.1100001 0.2734883
6.1200004 0.3061017
6.1300001 0.3235370
6.1400003 0.3185691
6.1500001 0.3360314
6.1600003 0.3291199
6.1700001 0.3145557
6.1800003 0.3066904
6.1900001 0.3207381
6.2000003 0.3483310
6.2100005 0.3464311
6.2200003 0.3301735
6.2300005 0.3258850
6.2400002 0.3223669
6.2500005 0.3087722
6.2600002 0.2863058
6.2700005 0.2866416
6.2800002 0.3099314
6.2900004 0.3291756
6.3000002 0.3067816
6.3100004 0.3080340
6.3200002 0.3131208
6.3300004 0.3117016
6.3400002 0.3045964
6.3500004 0.3260490
6.3600001 0.3213494
6.3700004 0.3225492
6.3800001 0.3118722
6.3900003 0.2961655
6.4000001 0.2843049
6.4100003 0.2754384
6.4200001 0.2664737
6.4300003 0.2878898
6.4400005 0.3134263
6.4500003 0.3155697
6.4600005 0.3080153
6.4700003 0.3073065
6.4800005 0.2917549
6.4900002 0.2971227
6.5000005 0.3016060
6.5100002 0.2859748
6.5200005 0.2647131
6.5300002 0.2947753
6.5400004 0.3130348
6.5500002 0.3024272
6.5600004 0.3315618
6.5700002 0.3284299
6.5800004 0.3288336
6.5900002 0.3291360
6.6000004 0.3135638
6.6100001 0.3249684
6.6200004 0.3561267
6.6300001 0.3281587
6.6400003 0.3982065
6.6500001 0.4304405
6.6600003 0.4350270
6.6700006 0.4323076
6.6800003 0.4227334
6.6900005 0.3982867
6.7000003 0.3885899
6.7100005 0.3919996
6.7200003 0.4026956
6.7300005 0.3693031
6.7400002 0.3750566
6.7500005 0.3826562
6.7600002 0.4149005
6.7700005 0.3953401
6.7800002 0.3874316
6.7900004 0.3904536
6.8000002 0.4303382
6.8100004 0.4242374
6.8200002 0.4255336
6.8300004 0.3922654
6.8400002 0.3783455
6.8500004 0.3713354
6.8600001 0.3391211
6.8700004 0.3600570
6.8800001 0.3601583
6.8900003 0.3629351
6.9000001 0.3936631
6.9100003 0.3791893
6.9200006 0.3470477
6.9300003 0.3298721
6.9400005 0.3329915
6.9500003 0.3142028
6.9600005 0.3309062
6.9700003 0.3189760
6.9800005 0.3349377
6.9900002 0.3497382
7.0000005 0.3468443
7.0100002 0.3676245
7.0200005 0.3406018
7.0300002 0.3485198
7.0400004 0.3599666
7.0500002 0.3400997
7.0600004 0.3858337
7.0700002 0.3741958
7.0800004 0.4021860
7.0900002 0.3727846
7.1000004 0.3499972
7.1100001 0.3372253
7.1200004 0.3399030
7.1300001 0.3640698
7.1400003 0.3778088
7.1500006 0.3632650
7.1600003 0.3486270
7.1700006 0.3210016
7.1800003 0.3393158
7.1900005 0.3652626
7.2000003 0.3769876
7.2100005 0.3548495
7.2200003 0.3156767
7.2300005 0.2905658
7.2400002 0.3206571
7.2500005 0.2912889
7.2600002 0.2654128
7.2700005 0.2775196
7.2800002 0.2977772
7.2900004 0.3221600
7.3000002 0.2904291
7.3100004 0.3227841
7.3200002 0.3126816
7.3300004 0.2813153
7.3400002 0.2899551
7.3500004 0.3086795
7.3600001 0.3318213
7.3700004 0.3282672
7.3800001 0.3384245
7.3900003 0.3256031
7.4000006 0.3042632
7.4100003 0.2973512
7.4200006 0.2851743
7.4300003 0.3143326
7.4400005 0.3033032
7.4500003 0.3018376
7.4600005 0.2715672
7.4700003 0.2666997
7.4800005 0.2562796
7.4900002 0.2356213
7.5000005 0.2409188
7.5100002 0.2420156
7.5200005 0.2411867
7.5300002 0.2262335
7.5400004 0.2115213
7.5500002 0.2067710
7.5600004 0.2020165
7.5700002 0.2046601
7.5800004 0.1891812
7.5900002 0.1756866
7.6000004 0.1725354
7.6100001 0.1678156
7.6200004 0.1851893
7.6300006 0.1748127
7.6400003 0.1965204
7.6500006 0.1878233
7.6600003 0.2082130
7.6700006 0.1982655
7.6800003 0.1954437
7.6900005 0.2067694
7.7000003 0.2038609
7.7100005 0.2103573
7.7200003 0.2017938
7.7300005 0.2005771
7.7400002 0.2118771
7.7500005 0.2184559
7.7600002 0.2186866
7.7700005 0.2369305
7.7800002 0.2533433
7.7900004 0.2704503
7.8000002 0.2742052
7.8100004 0.2711962
7.8200002 0.2668567
7.8300004 0.2731232
7.8400002 0.2857578
7.8500004 0.2901118
7.8600006 0.2931533
7.8700004 0.3129326
7.8800006 0.2839064
7.8900003 0.2842036
7.9000006 0.3289755
7.9100003 0.3486221
7.9200006 0.3474132
7.9300003 0.3294867
7.9400005 0.3165887
7.9500003 0.3229677
7.9600005 0.3278295
7.9700003 0.2835447
7.9800005 0.2597794
7.9900002 0.2511490
8.0000000 0.2583166
8.0100002 0.2481557
8.0200005 0.2465370
8.0300007 0.2539055
8.0400000 0.2653033
8.0500002 0.2694409
8.0600004 0.2615959
8.0700006 0.2796358
8.0799999 0.2642398
8.0900002 0.2846257
8.1000004 0.2806072
8.1100006 0.2625147
8.1200008 0.2861811
8.1300001 0.3005307
8.1400003 0.2866640
8.1500006 0.3090207
8.1600008 0.3063449
8.1700001 0.3215485
8.1800003 0.3166622
8.1900005 0.3029918
8.2000008 0.3135389
8.2100000 0.3093657
8.2200003 0.3262431
8.2300005 0.3394896
8.2400007 0.3545309
8.2500000 0.3566851
8.2600002 0.3876831
8.2700005 0.3735901
8.2800007 0.3386241
8.2900000 0.3574874
8.3000002 0.3536426
8.3100004 0.3286166
8.3200006 0.3225920
8.3299999 0.3221884
8.3400002 0.3545572
8.3500004 0.3698095
8.3600006 0.3524762
8.3700008 0.3288073
8.3800001 0.3407122
8.3900003 0.3379812
8.4000006 0.3280014
8.4100008 0.3421701
8.4200001 0.3471580
8.4300003 0.3310692
8.4400005 0.3225782
8.4500008 0.3115228
8.4600000 0.2867692
8.4700003 0.2949098
8.4800005 0.3042124
8.4900007 0.2813515
8.5000000 0.2873425
8.5100002 0.2980755
8.5200005 0.2645901
8.5300007 0.2367909
8.5400000 0.2424609
8.5500002 0.2502237
8.5600004 0.2314217
8.5700006 0.2293217
8.5800009 0.2419856
8.5900002 0.2590716
8.6000004 0.2714190
8.6100006 0.2625153
8.6200008 0.2778481
8.6300001 0.2579582
8.6400003 0.2434109
8.6500006 0.2147302
8.6600008 0.1968655
8.6700001 0.2194337
8.6800003 0.2195162
8.6900005 0.2228175
8.7000008 0.2420880
8.7100000 0.2316124
8.7200003 0.2126803
8.7300005 0.2332275
8.7400007 0.2299959
8.7500000 0.2181934
8.7600002 0.2285385
8.7700005 0.2201522
8.7800007 0.2179725
8.7900000 0.2205942
8.8000002 0.2022648
8.8100004 0.2128983
8.8200006 0.2185429
8.8300009 0.2214244
8.8400002 0.2352337
8.8500004 0.2367642
8.8600006 0.2465344
8.8700008 0.2837182
8.8800001 0.2571578
8.8900003 0.2391191
8.9000006 0.2178953
8.9100008 0.2295993
8.9200001 0.2333972
8.9300003 0.2487124
8.9400005 0.2427634
8.9500008 0.2219634
8.9600000 0.2053768
8.9700003 0.2238122
8.9800005 0.2200216
8.9900007 0.2305027
9.0000000 0.2189306
9.0100002 0.2333769
9.0200005 0.2295885
9.0300007 0.2417635
9.0400000 0.2250457
9.0500002 0.2294544
9.0600004 0.2170991
9.0700006 0.2056963
9.0800009 0.1908752
9.0900002 0.2013863
9.1000004 0.1798827
9.1100006 0.1968144
9.1200008 0.1908371
9.1300001 0.2026055
9.1400003 0.1907875
9.1500006 0.2045672
9.1600008 0.2098782
9.1700001 0.2101825
9.1800003 0.2156700
9.1900005 0.1845423
9.2000008 0.1704362
9.2100000 0.1760678
9.2200003 0.1752856
9.2300005 0.1668738
9.2400007 0.1832557
9.2500000 0.1746037
9.2600002 0.1748408
9.2700005 0.1803175
9.2800007 0.1756445
9.2900009 0.1802265
9.3000002 0.1890955
9.3100004 0.1860555
9.3200006 0.1936121
9.3300009 0.2110350
9.3400002 0.2302781
9.3500004 0.2296502
9.3600006 0.2022795
9.3700008 0.1956336
9.3800001 0.2207281
9.3900003 0.1986511
9.4000006 0.1921025
9.4100008 0.2058232
9.4200001 0.1974632
9.4300003 0.1897448
9.4400005 0.2246675
9.4500008 0.2134241
9.4600000 0.1982730
9.4700003 0.1999490
9.4800005 0.1998133
9.4900007 0.2066873
9.5000000 0.2136575
9.5100002 0.2098319
9.5200005 0.2094714
9.5300007 0.2272389
9.5400009 0.2470115
9.5500002 0.2510255
9.5600004 0.2589437
9.5700006 0.2376913
9.5800009 0.2366340
9.5900002 0.2713490
9.6000004 0.2218134
9.6100006 0.2126265
9.6200008 0.2069837
9.6300001 0.1758482
9.6400003 0.1720998
9.6500006 0.1811083
9.6600008 0.2145004
9.6700001 0.2207190
9.6800003 0.2154656
9.6900005 0.2360286
9.7000008 0.2569510
9.7100000 0.2315987
9.7200003 0.2773617
9.7300005 0.2514484
9.7400007 0.2648868
9.7500000 0.2679618
9.7600002 0.2952282
9.7700005 0.3018024
9.7800007 0.3130367
9.7900009 0.2892520
9.8000002 0.2451801
9.8100004 0.2408525
9.8200006 0.2242711
9.8300009 0.2268949
9.8400002 0.2476073
9.8500004 0.2554038
9.8600006 0.2396288
9.8700008 0.2351931
9.8800001 0.2317266
9.8900003 0.2142892
9.9000006 0.2418481
9.9100008 0.2351559
9.9200001 0.2470012
9.9300003 0.2267731
9.9400005 0.2340838
9.9500008 0.2063764
9.9600000 0.2082073
9.9700003 0.2364108
9.9800005 0.2420980
9.9900007 0.2374848
10.0000000 0.2439556
10.0100002 0.2618141
10.0200005 0.3009517
10.0300007 0.3357884
10.0400009 0.3257128
10.0500002 0.3220310
10.0600004 0.3374395
10.0700006 0.3231048
10.0800009 0.3135684
10.0900002 0.3256933
10.1000004 0.2912945
10.1100006 0.2722429
10.1200008 0.2928528
10.1300001 0.2800787
10.1400003 0.2686419
10.1500006 0.2403551
10.1600008 0.2730925
10.1700001 0.2764525
10.1800003 0.2831091
10.1900005 0.2529333
10.2000008 0.2385043
10.2100000 0.2432758
10.2200003 0.2600347
10.2300005 0.2463500
10.2400007 0.2491619
10.2500010 0.2346833
10.2600002 0.2548376
10.2700005 0.2503760
10.2800007 0.2520968
10.2900009 0.2492619
10.3000002 0.2682970
10.3100004 0.2615564
10.3200006 0.2696462
10.3300009 0.2737702
10.3400002 0.2894486
10.3500004 0.2784987
10.3600006 0.2774782
10.3700008 0.2773519
10.3800001 0.2380777
10.3900003 0.2510673
10.4000006 0.2579798
10.4100008 0.2449554
10.4200001 0.2485805
10.4300003 0.2533698
10.4400005 0.2326007
10.4500008 0.2178869
10.4600000 0.2108602
10.4700003 0.2265450
10.4800005 0.2368762
10.4900007 0.2242330
10.5000010 0.2191439
10.5100002 0.2060073
10.5200005 0.2265998
10.5300007 0.2271860
10.5400009 0.2150234
10.5500002 0.2233439
10.5600004 0.2079235
10.5700006 0.2011263
10.5800009 0.1899128
10.5900002 0.1699034
10.6000004 0.1619668
10.6100006 0.1661455
10.6200008 0.1701611
10.6300001 0.1616375
10.6400003 0.1600363
10.6500006 0.1691272
10.6600008 0.1812206
10.6700001 0.1943277
10.6800003 0.1778977
10.6900005 0.2075412
10.7000008 0.2050855
10.7100000 0.2078240
10.7200003 0.2002874
10.7300005 0.2124438
10.7400007 0.2208672
10.7500010 0.2003853
10.7600002 0.2102783
10.7700005 0.1946879
10.7800007 0.1746385
10.7900009 0.1851777
10.8000002 0.2012501
10.8100004 0.1838553
10.8200006 0.1752040
10.8300009 0.1879436
10.8400002 0.1650515
10.8500004 0.1859369
10.8600006 0.1738341
10.8700008 0.1683909
10.8800001 0.1725092
10.8900003 0.1890054
10.9000006 0.1757461
10.9100008 0.1926482
10.9200001 0.1936507
10.9300003 0.1963704
10.9400005 0.1699383
10.9500008 0.1820391
10.9600010 0.1852873
10.9700003 0.1916994
10.9800005 0.1900034
10.9900007 0.1793473
11.0000010 0.2153168
11.0100002 0.2201205
11.0200005 0.2091087
11.0300007 0.2054783
11.0400009 0.2081510
11.0500002 0.2434824
11.0600004 0.2439890
11.0700006 0.2283956
11.0800009 0.2413460
11.0900002 0.2337209
11.1000004 0.2485193
11.1100006 0.2378634
11.1200008 0.2363465
11.1300001 0.2718301
11.1400003 0.2604881
11.1500006 0.2401472
11.1600008 0.2389333
11.1700001 0.2424225
11.1800003 0.2501687
11.1900005 0.2514363
11.2000008 0.2393197
11.2100010 0.2352750
11.2200003 0.2456499
11.2300005 0.2427885
11.2400007 0.2380434
11.2500010 0.2324284
11.2600002 0.2267723
11.2700005 0.2082434
11.2800007 0.2076196
11.2900009 0.2189035
11.3000002 0.2225274
11.3100004 0.2136968
11.3200006 0.2147894
11.3300009 0.2442042
11.3400002 0.2630891
11.3500004 0.2509175
11.3600006 0.2519860
11.3700008 0.2895553
11.3800001 0.3111681
11.3900003 0.3288493
11.4000006 0.3359403
11.4100008 0.3369156
11.4200001 0.3320199
11.4300003 0.2884246
11.4400005 0.2555665
11.4500008 0.2639428
11.4600010 0.2851785
11.4700003 0.2652667
11.4800005 0.2690175
11.4900007 0.2474586
11.5000010 0.2549234
11.5100002 0.2453929
11.5200005 0.2283057
11.5300007 0.2230316
11.5400009 0.2607627
11.5500002 0.2434874
11.5600004 0.2110697
11.5700006 0.2154023
11.5800009 0.2409270
11.5900002 0.2390874
11.6000004 0.2101872
11.6100006 0.2012789
11.6200008 0.1961655
11.6300001 0.1990170
11.6400003 0.2020682
11.6500006 0.2146646
11.6600008 0.2232442
11.6700010 0.2166429
11.6800003 0.2260659
11.6900005 0.2324567
11.7000008 0.2238257
11.7100010 0.2481564
11.7200003 0.2305945
11.7300005 0.2347870
11.7400007 0.2147137
11.7500010 0.2141878
11.7600002 0.2148699
11.7700005 0.2253534
11.7800007 0.2228474
11.7900009 0.2337731
11.8000002 0.2428029
11.8100004 0.2288326
11.8200006 0.2229236
11.8300009 0.2255219
11.8400002 0.2247355
11.8500004 0.2333681
11.8600006 0.2351971
11.8700008 0.2155351
11.8800001 0.2090496
11.8900003 0.2234761
11.9000006 0.2145878
11.9100008 0.2171698
11.9200010 0.2099359
11.9300003 0.2118643
11.9400005 0.2357794
11.9500008 0.2158367
11.9600010 0.2351903
11.9700003 0.2254843
11.9800005 0.2308983
11.9900007 0.2224273
12.0000010 0.2496886
12.0100002 0.2366407
12.0200005 0.2395475
12.0300007 0.2151727
12.0400009 0.2454138
12.0500002 0.2524585
12.0600004 0.2483261
12.0700006 0.2312155
12.0800009 0.2274991
12.0900002 0.2062284
12.1000004 0.2188009
12.1100006 0.2279725
12.1200008 0.2082002
12.1300001 0.2300610
12.1400003 0.2475723
12.1500006 0.2333131
12.1600008 0.2295583
12.1700010 0.2484930
12.1800003 0.2625342
12.1900005 0.2564357
12.2000008 0.2644873
12.2100010 0.2627557
12.2200003 0.2705941
12.2300005 0.2638023
12.2400007 0.2728631
12.2500010 0.2531299
12.2600002 0.2414216
12.2700005 0.2342799
12.2800007 0.2371684
12.2900009 0.2462857
12.3000002 0.2651298
12.3100004 0.2733371
12.3200006 0.2791989
12.3300009 0.2672116
12.3400002 0.2777132
12.3500004 0.2837072
12.3600006 0.2736163
12.3700008 0.2689338
12.3800001 0.2653934
12.3900003 0.2593080
12.4000006 0.2594749
12.4100008 0.2757696
12.4200010 0.2717617
12.4300003 0.2917473
12.4400005 0.2886267
12.4500008 0.2866294
12.4600010 0.2889585
12.4700003 0.3096848
12.4800005 0.2861565
12.4900007 0.2489453
12.5000010 0.2431275
12.5100002 0.2642110
12.5200005 0.2337480
12.5300007 0.2442879
12.5400009 0.2377695
12.5500002 0.2390321
12.5600004 0.2198830
12.5700006 0.2155819
12.5800009 0.2252455
12.5900002 0.2592505
12.6000004 0.2355535
12.6100006 0.2327534
12.6200008 0.2261702
12.6300011 0.2378687
12.6400003 0.2330136
12.6500006 0.2224718
12.6600008 0.2083105
12.6700010 0.2034822
12.6800003 0.1924838
12.6900005 0.1945537
12.7000008 0.1853826
12.7100010 0.1919921
12.7200003 0.1932796
12.7300005 0.2010633
12.7400007 0.2370824
12.7500010 0.2235106
12.7600002 0.2131293
12.7700005 0.2123658
12.7800007 0.2331583
12.7900009 0.2172157
12.8000002 0.2077214
12.8100004 0.2241187
12.8200006 0.2287944
12.8300009 0.2481244
12.8400002 0.2434170
12.8500004 0.2312476
12.8600006 0.2394297
12.8700008 0.2248054
12.8800011 0.2069931
12.8900003 0.2110973
12.9000006 0.2319501
12.9100008 0.2416819
12.9200010 0.2384958
12.9300003 0.2490054
12.9400005 0.2361414
12.9500008 0.2245108
12.9600010 0.2155263
12.9700003 0.2366239
12.9800005 0.2348022
12.9900007 0.2252103
13.0000010 0.2429817
13.0100002 0.2295750
13.0200005 0.2331588
13.0300007 0.2333831
13.0400009 0.2201765
13.0500002 0.2185241
13.0600004 0.2131690
13.0700006 0.2229692
13.0800009 0.2168273
13.0900002 0.2104543
13.1000004 0.2087758
13.1100006 0.2331455
13.1200008 0.2358857
13.1300011 0.2414638
13.1400003 0.2473842
13.1500006 0.2325214
13.1600008 0.2404288
13.1700010 0.2476465
13.1800003 0.2415231
13.1900005 0.2260065
13.2000008 0.2025307
13.2100010 0.2177284
13.2200003 0.2070681
13.2300005 0.2157723
13.2400007 0.1878488
13.2500010 0.1946380
13.2600002 0.2082562
13.2700005 0.2273626
13.2800007 0.2264271
13.2900009 0.2330108
13.3000002 0.2326268
13.3100004 0.2345193
13.3200006 0.2512636
13.3300009 0.2492513
13.3400011 0.2684092
13.3500004 0.2695836
13.3600006 0.2630408
13.3700008 0.2397906
13.3800011 0.2457229
13.3900003 0.2597476
13.4000006 0.2824297
13.4100008 0.2765321
13.4200010 0.2839397
13.4300003 0.2843868
13.4400005 0.2638808
13.4500008 0.2590362
13.4600010 0.2929654
13.4700003 0.2886100
13.4800005 0.2652277
13.4900007 0.2503771
13.5000010 0.2421133
13.5100002 0.2177456
13.5200005 0.2435348
13.5300007 0.2841531
13.5400009 0.2768698
13.5500002 0.2965399
13.5600004 0.2836672
13.5700006 0.2611842
13.5800009 0.2776110
13.5900011 0.2710853
13.6000004 0.2479850
13.6100006 0.2443693
13.6200008 0.2500961
13.6300011 0.2673538
13.6400003 0.2678131
13.6500006 0.2443977
13.6600008 0.2652687
13.6700010 0.2527112
13.6800003 0.2654266
13.6900005 0.2672542
13.7000008 0.2407590
13.7100010 0.2390066
13.7200003 0.2395793
13.7300005 0.2359863
13.7400007 0.2536324
13.7500010 0.2435487
13.7600002 0.2489456
13.7700005 0.2539597
13.7800007 0.2432328
13.7900009 0.2106150
13.8000002 0.2040362
13.8100004 0.2231185
13.8200006 0.2373571
13.8300009 0.2119005
13.8400011 0.2113122
13.8500004 0.2108497
13.8600006 0.2032151
13.8700008 0.2006575
13.8800011 0.2038814
13.8900003 0.2058365
13.9000006 0.2104105
13.9100008 0.2532512
13.9200010 0.2414199
13.9300003 0.2271100
13.9400005 0.2446708
13.9500008 0.2515332
13.9600010 0.2149105
13.9700003 0.2445595
13.9800005 0.2304600
13.9900007 0.2351940
14.0000010 0.2504543
14.0100002 0.2575209
14.0200005 0.2650865
14.0300007 0.2747949
14.0400009 0.2612726
14.0500002 0.2804896
14.0600004 0.2722448
14.0700006 0.2725518
14.0800009 0.2474224
14.0900011 0.2460153
14.1000004 0.2381168
14.1100006 0.2062815
14.1200008 0.2140357
14.1300011 0.2078656
14.1400003 0.2092669
14.1500006 0.2321197
14.1600008 0.2471007
14.1700010 0.2480317
14.1800003 0.2483031
14.1900005 0.2431563
14.2000008 0.2233408
14.2100010 0.2030567
14.2200003 0.1911453
14.2300005 0.1939097
14.2400007 0.1884223
14.2500010 0.1923033
14.2600002 0.1893573
14.2700005 0.1977876
14.2800007 0.1958267
14.2900009 0.1936665
14.3000011 0.1942524
14.3100004 0.2035335
14.3200006 0.2075136
14.3300009 0.1970916
14.3400011 0.1912632
14.3500004 0.2331894
14.3600006 0.2235451
14.3700008 0.2023151
14.3800011 0.2223175
14.3900003 0.2437008
14.4000006 0.2438754
14.4100008 0.2340202
14.4200010 0.2609063
14.4300003 0.2623133
14.4400005 0.2513567
14.4500008 0.2511723
14.4600010 0.2438532
14.4700003 0.2445120
14.4800005 0.2434966
14.4900007 0.2560399
14.5000010 0.2537403
14.5100002 0.2764554
14.5200005 0.2667323
14.5300007 0.2636277
14.5400009 0.2636450
14.5500011 0.2437775
14.5600004 0.2790726
14.5700006 0.2986593
14.5800009 0.2743512
14.5900011 0.2856057
14.6000004 0.2977579
14.6100006 0.2659611
14.6200008 0.2670103
14.6300011 0.2401524
14.6400003 0.2397018
14.6500006 0.2145428
14.6600008 0.2336950
14.6700010 0.2149556
14.6800003 0.2174804
14.6900005 0.2283113
14.7000008 0.2496661
14.7100010 0.2440437
14.7200003 0.2226183
14.7300005 0.2397580
14.7400007 0.2298073
14.7500010 0.2815929
14.7600002 0.2748553
14.7700005 0.3015352
14.7800007 0.3072737
14.7900009 0.2754061
14.8000011 0.2888934
14.8100004 0.3323911
14.8200006 0.3185515
14.8300009 0.3212609
14.8400011 0.3118117
14.8500004 0.3096176
14.8600006 0.2757436
14.8700008 0.2892207
14.8800011 0.3085842
14.8900003 0.3045834
14.9000006 0.2982697
14.9100008 0.3234247
14.9200010 0.2945906
14.9300003 0.3089067
14.9400005 0.3249141
14.9500008 0.3397442
14.9600010 0.3273649
14.9700003 0.3121358
14.9800005 0.3118763
14.9900007 0.3255185
15.0000010 0.3244596
15.0100012 0.2992568
15.0200005 0.3077539
15.0300007 0.2985735
15.0400009 0.3042009
15.0500011 0.3332514
15.0600004 0.2916346
15.0700006 0.2663871
15.0800009 0.2901615
15.0900011 0.2888736
15.1000004 0.2711843
15.1100006 0.2936458
15.1200008 0.3015927
15.1300011 0.2760099
15.1400003 0.3021769
15.1500006 0.3162035
15.1600008 0.3079353
15.1700010 0.3081817
15.1800003 0.2933103
15.1900005 0.3125409
15.2000008 0.3149439
15.2100010 0.2975267
15.2200003 0.2909925
15.2300005 0.2902616
15.2400007 0.2993426
15.2500010 0.3077957
15.2600012 0.2854321
15.2700005 0.3085296
15.2800007 0.3158078
15.2900009 0.3281287
15.3000011 0.3173037
15.3100004 0.3074524
15.3200006 0.3152039
15.3300009 0.3102955
15.3400011 0.3099135
15.3500004 0.3211094
15.3600006 0.3549381
15.3700008 0.3433839
15.3800011 0.3589184
15.3900003 0.3506341
15.4000006 0.3463342
15.4100008 0.3441039
15.4200010 0.3526199
15.4300003 0.3462553
15.4400005 0.3226142
15.4500008 0.3164203
15.4600010 0.3071606
15.4700003 0.3290512
15.4800005 0.2953607
15.4900007 0.2792427
15.5000010 0.2739341
15.5100012 0.2786827
15.5200005 0.2859130
15.5300007 0.2750231
15.5400009 0.2640817
15.5500011 0.2552705
15.5600004 0.2622225
15.5700006 0.2438772
15.5800009 0.2564735
15.5900011 0.2815440
15.6000004 0.2683865
15.6100006 0.3004355
15.6200008 0.2861447
15.6300011 0.2980885
15.6400003 0.2891850
15.6500006 0.2963489
15.6600008 0.3182185
15.6700010 0.3130560
15.6800003 0.3196147
15.6900005 0.3390228
15.7000008 0.3511050
15.7100010 0.3428704
15.7200012 0.3670813
15.7300005 0.3589308
15.7400007 0.3804798
15.7500010 0.3694530
15.7600012 0.3803446
15.7700005 0.3499101
15.7800007 0.3536079
15.7900009 0.3820695
15.8000011 0.4218536
15.8100004 0.3881267
15.8200006 0.3821343
15.8300009 0.3838836
15.8400011 0.3678758
15.8500004 0.3330653
15.8600006 0.3469639
15.8700008 0.3293200
15.8800011 0.3519403
15.8900003 0.3733330
15.9000006 0.3528625
15.9100008 0.3343193
15.9200010 0.3408803
15.9300003 0.3708290
15.9400005 0.3844864
15.9500008 0.3551414
15.9600010 0.3657309
15.9700012 0.3423443
15.9800005 0.3406585
15.9900007 0.3428686
16.0000000 0.3505413
16.0100002 0.3529952
16.0200005 0.3580518
16.0300007 0.3298183
16.0400009 0.3095264
16.0500011 0.3132878
16.0600014 0.2997085
16.0700016 0.2949288
16.0799999 0.2937659
16.0900002 0.3342640
16.1000004 0.3069475
16.1100006 0.2733863
16.1200008 0.2730475
16.1300011 0.2770903
16.1400013 0.2864924
16.1500015 0.3100820
16.1599998 0.2983763
16.1700001 0.3090893
16.1800003 0.2948033
16.1900005 0.2845065
16.2000008 0.2839957
16.2100010 0.2754983
16.2200012 0.2790432
16.2300014 0.2771582
16.2400017 0.2946763
16.2500000 0.2899586
16.2600002 0.2980986
16.2700005 0.2934655
16.2800007 0.2996292
16.2900009 0.2666890
16.3000011 0.2651940
16.3100014 0.2792301
16.3200016 0.2742664
16.3299999 0.2822675
16.3400002 0.2903238
16.3500004 0.2915364
16.3600006 0.2969969
16.3700008 0.3058160
16.3800011 0.3371187
16.3900013 0.3266209
16.4000015 0.3258486
16.4099998 0.3562855
16.4200001 0.3419554
16.4300003 0.3393822
16.4400005 0.3291030
16.4500008 0.3306073
16.4600010 0.3399973
16.4700012 0.3256619
16.4800014 0.3154055
16.4900017 0.2856725
16.5000000 0.2780154
16.5100002 0.2855825
16.5200005 0.2930427
16.5300007 0.2835261
16.5400009 0.2708532
16.5500011 0.2764298
16.5600014 0.2549765
16.5700016 0.2501357
16.5799999 0.2273562
16.5900002 0.2490144
16.6000004 0.2799382
16.6100006 0.2683852
16.6200008 0.2693570
16.6300011 0.2620738
16.6400013 0.2540156
16.6500015 0.2928823
16.6599998 0.3202443
16.6700001 0.2942882
16.6800003 0.3243750
16.6900005 0.3130858
16.7000008 0.3444449
16.7100010 0.3499457
16.7200012 0.3261208
16.7300014 0.2830648
16.7400017 0.2699681
16.7500000 0.2608040
16.7600002 0.2701527
16.7700005 0.2579467
16.7800007 0.2492545
16.7900009 0.2659590
16.8000011 0.2886049
16.8100014 0.2956774
16.8200016 0.2811664
16.8299999 0.2894369
16.8400002 0.2817200
16.8500004 0.2825222
16.8600006 0.2629831
16.8700008 0.2509339
16.8800011 0.2871679
16.8900013 0.2435864
16.9000015 0.2360501
16.9100018 0.2456553
16.9200001 0.2219887
16.9300003 0.2189435
16.9400005 0.2195517
16.9500008 0.2563528
16.9600010 0.2643289
16.9700012 0.2668359
16.9800014 0.2803290
16.9900017 0.2737815
17.0000000 0.2813140
17.0100002 0.2670014
17.0200005 0.2660746
17.0300007 0.2779984
17.0400009 0.2621613
17.0500011 0.2643864
17.0600014 0.2875342
17.0700016 0.2733507
17.0799999 0.2754293
17.0900002 0.2502148
17.1000004 0.2797820
17.1100006 0.2885081
17.1200008 0.2635886
17.1300011 0.2421123
17.1400013 0.2533356
17.1500015 0.2618023
17.1600018 0.2659642
17.1700001 0.3012160
17.1800003 0.2845500
17.1900005 0.2738854
17.2000008 0.2683707
17.2100010 0.2525930
17.2200012 0.2377589
17.2300014 0.2353040
17.2400017 0.2485569
17.2500000 0.2330380
17.2600002 0.2420580
17.2700005 0.2358277
17.2800007 0.2323147
17.2900009 0.2334961
17.3000011 0.2349211
17.3100014 0.2268132
17.3200016 0.1991730
17.3299999 0.2027266
17.3400002 0.2174208
17.3500004 0.2267490
17.3600006 0.2177606
17.3700008 0.2332414
17.3800011 0.2318139
17.3900013 0.2319187
17.4000015 0.2378863
17.4100018 0.2586736
17.4200001 0.2778909
17.4300003 0.2809758
17.4400005 0.2695937
17.4500008 0.2743752
17.4600010 0.3147847
17.4700012 0.3045273
17.4800014 0.3088872
17.4900017 0.3135686
17.5000000 0.3355791
17.5100002 0.3278721
17.5200005 0.3198777
17.5300007 0.3031259
17.5400009 0.3216628
17.5500011 0.3312739
17.5600014 0.3054006
17.5700016 0.2668970
17.5799999 0.2794272
17.5900002 0.2677591
17.6000004 0.2583107
17.6100006 0.2721879
17.6200008 0.2782434
17.6300011 0.2857762
17.6400013 0.2761275
17.6500015 0.2896826
17.6600018 0.2910869
17.6700001 0.2709293
17.6800003 0.2599109
17.6900005 0.2562591
17.7000008 0.2475964
17.7100010 0.2436927
17.7200012 0.2610246
17.7300014 0.2703474
17.7400017 0.3053586
17.7500000 0.2818595
17.7600002 0.2661132
17.7700005 0.2586738
17.7800007 0.2761521
17.7900009 0.2341394
17.8000011 0.2354619
17.8100014 0.2533276
17.8200016 0.2545110
17.8299999 0.2690079
17.8400002 0.2988541
17.8500004 0.3166611
17.8600006 0.3103160
17.8700008 0.3074530
17.8800011 0.2862694
17.8900013 0.2593245
17.9000015 0.2876594
17.9100018 0.2873661
17.9200001 0.2898686
17.9300003 0.3094047
17.9400005 0.3119050
17.9500008 0.3035610
17.9600010 0.2897188
17.9700012 0.3032427
17.9800014 0.3108652
17.9900017 0.3231692
18.0000000 0.3109222
18.0100002 0.3077470
18.0200005 0.3172552
18.0300007 0.2829460
18.0400009 0.2897609
18.0500011 0.3170478
18.0600014 0.3014003
18.0700016 0.2857412
18.0799999 0.3082246
18.0900002 0.2784845
18.1000004 0.2837077
18.1100006 0.2816523
18.1200008 0.2776888
18.1300011 0.2879083
18.1400013 0.2739570
18.1500015 0.2869095
18.1600018 0.3077522
18.1700001 0.2958554
18.1800003 0.2699266
18.1900005 0.2696172
18.2000008 0.2492178
18.2100010 0.2674535
18.2200012 0.2825668
18.2300014 0.2889362
18.2400017 0.2896993
18.2500000 0.2731382
18.2600002 0.3066157
18.2700005 0.3153103
18.2800007 0.3174771
18.2900009 0.2948714
18.3000011 0.2467938
18.3100014 0.2434214
18.3200016 0.2588139
18.3299999 0.2583689
18.3400002 0.2461592
18.3500004 0.2407669
18.3600006 0.2448683
18.3700008 0.2631913
18.3800011 0.2236438
18.3900013 0.2194887
18.4000015 0.2130451
18.4100018 0.2041956
18.4200001 0.1989201
18.4300003 0.2210045
18.4400005 0.2216355
18.4500008 0.2582354
18.4600010 0.2488404
18.4700012 0.2386491
18.4800014 0.2771919
18.4900017 0.2794126
18.5000000 0.2804021
18.5100002 0.2463476
18.5200005 0.2295267
18.5300007 0.2398474
18.5400009 0.2579236
18.5500011 0.2813562
18.5600014 0.2703767
18.5700016 0.2898078
18.5800018 0.2724372
18.5900002 0.2437111
18.6000004 0.2488706
18.6100006 0.2303561
18.6200008 0.2192414
18.6300011 0.2312913
18.6400013 0.2329758
18.6500015 0.2197795
18.6600018 0.2259444
18.6700001 0.2440618
18.6800003 0.2839166
18.6900005 0.2823986
18.7000008 0.2709674
18.7100010 0.2727794
18.7200012 0.2581864
18.7300014 0.2809209
18.7400017 0.2753749
18.7500000 0.2723712
18.7600002 0.2667542
18.7700005 0.2756647
18.7800007 0.2624811
18.7900009 0.2711079
18.8000011 0.2644571
18.8100014 0.2779393
18.8200016 0.2843055
18.8300018 0.2571833
18.8400002 0.2659216
18.8500004 0.2980706
18.8600006 0.2762603
18.8700008 0.2779468
18.8800011 0.2447812
18.8900013 0.2742547
18.9000015 0.2315486
18.9100018 0.2448011
18.9200001 0.2371942
18.9300003 0.2345811
18.9400005 0.2446886
18.9500008 0.2209821
18.9600010 0.2286556
18.9700012 0.2589485
18.9800014 0.2439598
18.9900017 0.2607915
19.0000000 0.2894998
19.0100002 0.2951455
19.0200005 0.2805222
19.0300007 0.2622240
19.0400009 0.2550012
19.0500011 0.2681138
19.0600014 0.2698442
19.0700016 0.3032030
19.0800018 0.2802273
19.0900002 0.2806870
19.1000004 0.2806752
19.1100006 0.2961968
19.1200008 0.2985312
19.1300011 0.2963402
19.1400013 0.2904357
19.1500015 0.2636077
19.1600018 0.2645837
19.1700001 0.2547866
19.1800003 0.2919828
19.1900005 0.2913328
19.2000008 0.2584809
19.2100010 0.2720087
19.2200012 0.2828136
19.2300014 0.2778307
19.2400017 0.2814715
19.2500000 0.2895334
19.2600002 0.2999667
19.2700005 0.2848870
19.2800007 0.2818024
19.2900009 0.2801567
19.3000011 0.2572632
19.3100014 0.2362468
19.3200016 0.2478217
19.3300018 0.2654904
19.3400002 0.2593720
19.3500004 0.2620084
19.3600006 0.2572085
19.3700008 0.2541689
19.3800011 0.2280480
19.3900013 0.2328534
19.4000015 0.2200516
19.4100018 0.2232066
19.4200001 0.2427125
19.4300003 0.2507485
19.4400005 0.2225565
19.4500008 0.2014674
19.4600010 0.1996103
19.4700012 0.2095968
19.4800014 0.2307527
19.4900017 0.2076848
19.5000000 0.2110185
19.5100002 0.2087060
19.5200005 0.2190057
19.5300007 0.2484863
19.5400009 0.2497249
19.5500011 0.2434490
19.5600014 0.2513908
19.5700016 0.2379194
19.5800018 0.2418227
19.5900002 0.2471177
19.6000004 0.2346822
19.6100006 0.2388846
19.6200008 0.2453151
19.6300011 0.2321722
19.6400013 0.2185136
19.6500015 0.2379171
19.6600018 0.2474939
19.6700001 0.2445766
19.6800003 0.2588438
19.6900005 0.2397413
19.7000008 0.2254691
19.7100010 0.2324228
19.7200012 0.2293211
19.7300014 0.2201545
19.7400017 0.2094949
19.7500000 0.2245311
19.7600002 0.2417789
19.7700005 0.2188849
19.7800007 0.2138387
19.7900009 0.1920883
19.8000011 0.1971973
19.8100014 0.2046699
19.8200016 0.1830157
[truncated: 8,018 more rows]

## Sheet: RBD_N439K_ACE2
# This file was created Wed Aug 19 18:09:13 2020
# Created by:
# :-) GROMACS - gmx rms, VERSION 5.1.4 (-:
#
# Executable: /home/xuchang/Software/gromacs-5.1.4/bin/gmx
# Data prefix: /home/xuchang/Software/gromacs-5.1.4
# Command line:
# gmx rms -s ../md_0_1.tpr -f ../md_0_1_noPBC.xtc -n ../myindex.ndx -o rmsd_ACE2.xvg -tu ns
# gmx rms is part of G R O M A C S:
#
# Giant Rising Ordinary Mutants for A Clerical Setup
#
@ title "RMSD"
@ xaxis label "Time (ns)"
@ yaxis label "RMSD (nm)"
@TYPE xy
@ subtitle "Backbone after lsq fit to Protein_&_r_1-597"
0.0000000 0.0004982
0.0100000 0.0888272
0.0200000 0.1141600
0.0300000 0.1087327
0.0400000 0.1044130
0.0500000 0.0947522
0.0600000 0.0949616
0.0700000 0.0930060
0.0800000 0.1258901
0.0900000 0.1312088
0.1000000 0.1532405
0.1100000 0.1470801
0.1200000 0.1162182
0.1300000 0.0980272
0.1400000 0.1062324
0.1500000 0.1320103
0.1600000 0.1404367
0.1700000 0.1173164
0.1800000 0.1076315
0.1900000 0.1156159
0.2000000 0.1363188
0.2100000 0.1457073
0.2200000 0.1507723
0.2300000 0.1489607
0.2400000 0.1386316
0.2500000 0.1433412
0.2600000 0.1408136
0.2700000 0.1396918
0.2800000 0.1336384
0.2900000 0.1422169
0.3000000 0.1424814
0.3100000 0.1399481
0.3200000 0.1307716
0.3300000 0.1270894
0.3400000 0.1209508
0.3500000 0.1322429
0.3600000 0.1467219
0.3700000 0.1373998
0.3800000 0.1286182
0.3900000 0.1326178
0.4000000 0.1178608
0.4100000 0.1386622
0.4200000 0.1408381
0.4300000 0.1253893
0.4400000 0.1370756
0.4500000 0.1303875
0.4600000 0.1769003
0.4700000 0.1633805
0.4800000 0.1437085
0.4900000 0.1305805
0.5000000 0.1595876
0.5100001 0.1436073
0.5200000 0.1742762
0.5300000 0.1526734
0.5400000 0.1487033
0.5500000 0.1712257
0.5600000 0.1519275
0.5700001 0.1425236
0.5800000 0.1474948
0.5900000 0.1708303
0.6000000 0.2285763
0.6100000 0.2216851
0.6200000 0.2454186
0.6300001 0.2542995
0.6400000 0.2339669
0.6500000 0.2475906
0.6600000 0.2588874
0.6700000 0.2675920
0.6800000 0.2543768
0.6900001 0.2455092
0.7000000 0.2698903
0.7100000 0.2454037
0.7200000 0.2501079
0.7300000 0.2526252
0.7400000 0.2727425
0.7500001 0.2902795
0.7600001 0.2517171
0.7700000 0.2649382
0.7800000 0.2280853
0.7900000 0.1918423
0.8000000 0.1933188
0.8100001 0.2141024
0.8200001 0.2170346
0.8300000 0.2259113
0.8400000 0.1912682
0.8500000 0.2011028
0.8600000 0.2037753
0.8700001 0.2212689
0.8800001 0.2435777
0.8900000 0.2245527
0.9000000 0.2072380
0.9100000 0.1992264
0.9200000 0.2353902
0.9300001 0.2107170
0.9400001 0.2168702
0.9500000 0.2306700
0.9600000 0.2180089
0.9700000 0.2423900
0.9800000 0.2215750
0.9900001 0.2209905
1.0000000 0.1996603
1.0100000 0.1773617
1.0200001 0.2031024
1.0300001 0.2163179
1.0400001 0.2162329
1.0500001 0.1725784
1.0600001 0.1910193
1.0700001 0.1762900
1.0800000 0.1891004
1.0900000 0.1809566
1.1000000 0.1772905
1.1100000 0.1747028
1.1200000 0.1810519
1.1300000 0.2038608
1.1400001 0.2060526
1.1500001 0.1869040
1.1600001 0.1852328
1.1700001 0.1495609
1.1800001 0.1529063
1.1900001 0.1264645
1.2000000 0.1332059
1.2100000 0.1317144
1.2200000 0.1552831
1.2300000 0.1549560
1.2400000 0.1891829
1.2500000 0.1759307
1.2600001 0.1909094
1.2700001 0.2156856
1.2800001 0.2579111
1.2900001 0.2331324
1.3000001 0.2184499
1.3100001 0.2048923
1.3200001 0.2097980
1.3300000 0.1802098
1.3400000 0.2328356
1.3500000 0.1908558
1.3600000 0.1774180
1.3700001 0.1902943
1.3800001 0.1956287
1.3900001 0.2483724
1.4000001 0.2603645
1.4100001 0.2679028
1.4200001 0.2801663
1.4300001 0.2964741
1.4400001 0.3026815
1.4500000 0.2857339
1.4600000 0.2881892
1.4700000 0.2684153
1.4800000 0.2685603
1.4900001 0.2750387
1.5000001 0.2835064
1.5100001 0.2607988
1.5200001 0.2382124
1.5300001 0.2469439
1.5400001 0.2555638
1.5500001 0.2886108
1.5600001 0.2682429
1.5700001 0.2366667
1.5800000 0.2198775
1.5900000 0.2173021
1.6000000 0.2578306
1.6100001 0.2208152
1.6200001 0.1857771
1.6300001 0.2148105
1.6400001 0.2096021
1.6500001 0.2066435
1.6600001 0.2263568
1.6700001 0.2598828
1.6800001 0.2755837
1.6900001 0.2875287
1.7000000 0.2821131
1.7100000 0.2664234
1.7200000 0.2556619
1.7300001 0.2579999
1.7400001 0.2383344
1.7500001 0.2867980
1.7600001 0.3202332
1.7700001 0.3496039
1.7800001 0.3144250
1.7900001 0.3329064
1.8000001 0.3286043
1.8100001 0.3355470
1.8200001 0.3025107
1.8300000 0.3107395
1.8400000 0.3210399
1.8500001 0.3047805
1.8600001 0.3156560
1.8700001 0.3055852
1.8800001 0.3142662
1.8900001 0.2841035
1.9000001 0.3042800
1.9100001 0.3136862
1.9200001 0.3067316
1.9300001 0.2648435
1.9400001 0.2806129
1.9500000 0.2809307
1.9600000 0.2914207
1.9700001 0.3366947
1.9800001 0.3349676
1.9900001 0.3189397
2.0000000 0.3164442
2.0100000 0.3230245
2.0200000 0.3200932
2.0300002 0.2999520
2.0400002 0.2754229
2.0500002 0.2544421
2.0600002 0.2816771
2.0700002 0.2688062
2.0800002 0.2804982
2.0900002 0.2759734
2.1000001 0.2582245
2.1100001 0.2996473
2.1200001 0.3154863
2.1300001 0.3118355
2.1400001 0.3143571
2.1500001 0.3341781
2.1600001 0.3743095
2.1700001 0.3521027
2.1800001 0.3834953
2.1900001 0.3869597
2.2000000 0.3800921
2.2100000 0.3899941
2.2200000 0.3889289
2.2300000 0.4159052
2.2400000 0.4366879
2.2500000 0.4484869
2.2600000 0.4214724
2.2700002 0.4137756
2.2800002 0.4117758
2.2900002 0.3904013
2.3000002 0.3641254
2.3100002 0.3787989
2.3200002 0.4190630
2.3300002 0.4206845
2.3400002 0.4094464
2.3500001 0.4414809
2.3600001 0.4371400
2.3700001 0.4138480
2.3800001 0.4001740
2.3900001 0.3801648
2.4000001 0.3518516
2.4100001 0.3474280
2.4200001 0.3133590
2.4300001 0.2948693
2.4400001 0.2938855
2.4500000 0.2879080
2.4600000 0.2425619
2.4700000 0.2689376
2.4800000 0.2780627
2.4900000 0.2702465
2.5000000 0.2718926
2.5100002 0.2991669
2.5200002 0.3277093
2.5300002 0.3436260
2.5400002 0.3136741
2.5500002 0.3164284
2.5600002 0.3174413
2.5700002 0.3140566
2.5800002 0.2897170
2.5900002 0.2934449
2.6000001 0.3100452
2.6100001 0.3605303
2.6200001 0.3575644
2.6300001 0.3569375
2.6400001 0.3437224
2.6500001 0.3554554
2.6600001 0.3619245
2.6700001 0.3533155
2.6800001 0.3153450
2.6900001 0.3278842
2.7000000 0.3585702
2.7100000 0.3359225
2.7200000 0.3605731
2.7300000 0.3920479
2.7400002 0.3982001
2.7500002 0.3805669
2.7600002 0.4078240
2.7700002 0.4349150
2.7800002 0.3942902
2.7900002 0.3616251
2.8000002 0.3220207
2.8100002 0.3220596
2.8200002 0.3337413
2.8300002 0.3057874
2.8400002 0.3165396
2.8500001 0.2607085
2.8600001 0.2488320
2.8700001 0.2523796
2.8800001 0.2471803
2.8900001 0.2254076
2.9000001 0.2405465
2.9100001 0.2691186
2.9200001 0.3096741
2.9300001 0.3045109
2.9400001 0.3170749
2.9500000 0.3201845
2.9600000 0.3319632
2.9700000 0.3103535
2.9800003 0.2947235
2.9900002 0.2965879
3.0000002 0.2841238
3.0100002 0.2499956
3.0200002 0.2527717
3.0300002 0.2814765
3.0400002 0.3081484
3.0500002 0.2812262
3.0600002 0.2717410
3.0700002 0.2972114
3.0800002 0.3199981
3.0900002 0.3538200
3.1000001 0.3854303
3.1100001 0.3950437
3.1200001 0.4351697
3.1300001 0.4372134
3.1400001 0.4270741
3.1500001 0.4382453
3.1600001 0.4370657
3.1700001 0.4234432
3.1800001 0.4453021
3.1900001 0.4524410
3.2000000 0.4467414
3.2100000 0.4386106
3.2200003 0.3929831
3.2300003 0.3943249
3.2400002 0.3766051
3.2500002 0.3443466
3.2600002 0.3546189
3.2700002 0.3601776
3.2800002 0.3311739
3.2900002 0.3605089
3.3000002 0.3763773
3.3100002 0.3804897
3.3200002 0.3698253
3.3300002 0.3498062
3.3400002 0.3447820
3.3500001 0.2855178
3.3600001 0.2778544
3.3700001 0.2541448
3.3800001 0.2372537
3.3900001 0.2566605
3.4000001 0.2500352
3.4100001 0.2469236
3.4200001 0.2587333
3.4300001 0.2795501
3.4400001 0.3235247
3.4500000 0.3164170
3.4600003 0.3125914
3.4700003 0.2759517
3.4800003 0.2584904
3.4900002 0.2400998
3.5000002 0.2649466
3.5100002 0.2869125
3.5200002 0.3026083
3.5300002 0.2997610
3.5400002 0.2546108
3.5500002 0.2628319
3.5600002 0.2559064
3.5700002 0.2520711
3.5800002 0.2478198
3.5900002 0.2644759
3.6000001 0.2613234
3.6100001 0.2608015
3.6200001 0.2731718
3.6300001 0.2685432
3.6400001 0.2997116
3.6500001 0.2695939
3.6600001 0.2757204
3.6700001 0.2278232
3.6800001 0.2397296
3.6900001 0.2107267
3.7000003 0.2008268
3.7100003 0.1801080
3.7200003 0.2174836
3.7300003 0.2156416
3.7400002 0.2195408
3.7500002 0.2394077
3.7600002 0.2158423
3.7700002 0.2179639
3.7800002 0.1955849
3.7900002 0.2009683
3.8000002 0.2196842
3.8100002 0.2213433
3.8200002 0.2142954
3.8300002 0.2002602
3.8400002 0.2421650
3.8500001 0.2594279
3.8600001 0.2749357
3.8700001 0.2553908
3.8800001 0.2657058
3.8900001 0.2739029
3.9000001 0.2983042
3.9100001 0.2941121
3.9200001 0.2960469
3.9300003 0.2681683
3.9400003 0.2787951
3.9500003 0.2566662
3.9600003 0.2632577
3.9700003 0.2366055
3.9800003 0.2311224
3.9900002 0.2395866
4.0000000 0.2122430
4.0100002 0.2311372
4.0200000 0.2792647
4.0300002 0.2776211
4.0400000 0.2975201
4.0500002 0.3154709
4.0600004 0.3129234
4.0700002 0.2800363
4.0800004 0.2866986
4.0900002 0.2453101
4.1000004 0.2613040
4.1100001 0.2277791
4.1200004 0.2382687
4.1300001 0.2558706
4.1400003 0.2853674
4.1500001 0.2878242
4.1600003 0.2787086
4.1700001 0.2821191
4.1800003 0.2870850
4.1900001 0.2810836
4.2000003 0.2904027
4.2100000 0.2806431
4.2200003 0.3016360
4.2300000 0.3102860
4.2400002 0.3356316
4.2500000 0.3462969
4.2600002 0.3658022
4.2700000 0.3535534
4.2800002 0.3449554
4.2900004 0.3219256
4.3000002 0.3681097
4.3100004 0.3621632
4.3200002 0.3436316
4.3300004 0.3681394
4.3400002 0.3753803
4.3500004 0.3588360
4.3600001 0.3541296
4.3700004 0.3302580
4.3800001 0.2915526
4.3900003 0.3035206
4.4000001 0.2740947
4.4100003 0.2784002
4.4200001 0.3040439
4.4300003 0.3226936
4.4400001 0.2947275
4.4500003 0.3046281
4.4600000 0.2691918
4.4700003 0.2821237
4.4800000 0.2889879
4.4900002 0.2665302
4.5000000 0.2358719
4.5100002 0.2938379
4.5200000 0.2689139
4.5300002 0.2831998
4.5400004 0.2988081
4.5500002 0.2839349
4.5600004 0.2537056
4.5700002 0.2321769
4.5800004 0.2321998
4.5900002 0.2403382
4.6000004 0.2352149
4.6100001 0.2599776
4.6200004 0.2522300
4.6300001 0.2394259
4.6400003 0.2351521
4.6500001 0.2590339
4.6600003 0.2616566
4.6700001 0.2723542
4.6800003 0.2655759
4.6900001 0.2330213
4.7000003 0.2540112
4.7100000 0.2636771
4.7200003 0.2628420
4.7300000 0.2248674
4.7400002 0.1920542
4.7500000 0.2345225
4.7600002 0.2571255
4.7700005 0.2190346
4.7800002 0.2412282
4.7900004 0.2555488
4.8000002 0.2636572
4.8100004 0.2605496
4.8200002 0.2525952
4.8300004 0.2497409
4.8400002 0.2756858
4.8500004 0.2964903
4.8600001 0.3016063
4.8700004 0.3013850
4.8800001 0.3004049
4.8900003 0.2985330
4.9000001 0.2842818
4.9100003 0.2572712
4.9200001 0.2215984
4.9300003 0.2315118
4.9400001 0.2367255
4.9500003 0.2480096
4.9600000 0.2584796
4.9700003 0.2470620
4.9800000 0.2721049
4.9900002 0.3016807
5.0000000 0.3036158
5.0100002 0.3458144
5.0200005 0.3309611
5.0300002 0.2858784
5.0400004 0.2842073
5.0500002 0.2798505
5.0600004 0.2996806
5.0700002 0.3073593
5.0800004 0.3198058
5.0900002 0.2961228
5.1000004 0.3248457
5.1100001 0.2805937
5.1200004 0.2860866
5.1300001 0.3354482
5.1400003 0.3070539
5.1500001 0.3390706
5.1600003 0.3470053
5.1700001 0.3227684
5.1800003 0.2820832
5.1900001 0.3045208
5.2000003 0.3046683
5.2100000 0.2973973
5.2200003 0.3215486
5.2300000 0.3134896
5.2400002 0.3172412
5.2500005 0.3177245
5.2600002 0.3190016
5.2700005 0.2956611
5.2800002 0.2917501
5.2900004 0.2868196
5.3000002 0.2902634
5.3100004 0.3047839
5.3200002 0.3396192
5.3300004 0.3336093
5.3400002 0.3139999
5.3500004 0.2761749
5.3600001 0.2668059
5.3700004 0.2718730
5.3800001 0.2930751
5.3900003 0.2670180
5.4000001 0.2316231
5.4100003 0.2352120
5.4200001 0.2159652
5.4300003 0.1998132
5.4400001 0.2048936
5.4500003 0.1871918
5.4600000 0.1871029
5.4700003 0.1954657
5.4800005 0.1885286
5.4900002 0.1989173
5.5000005 0.1898640
5.5100002 0.1668478
5.5200005 0.1358566
5.5300002 0.1488690
5.5400004 0.1366518
5.5500002 0.1506479
5.5600004 0.2149408
5.5700002 0.2155731
5.5800004 0.2416958
5.5900002 0.2518988
5.6000004 0.2864025
5.6100001 0.3135413
5.6200004 0.3108463
5.6300001 0.3193340
5.6400003 0.2801243
5.6500001 0.2688127
5.6600003 0.2823934
5.6700001 0.2795288
5.6800003 0.3175033
5.6900001 0.3131424
5.7000003 0.2889654
5.7100000 0.3118476
5.7200003 0.2995760
5.7300005 0.2782673
5.7400002 0.2950198
5.7500005 0.2928300
5.7600002 0.2895597
5.7700005 0.3057517
5.7800002 0.3072865
5.7900004 0.3079216
5.8000002 0.3087961
5.8100004 0.3191075
5.8200002 0.3428048
5.8300004 0.3084264
5.8400002 0.3327692
5.8500004 0.3398880
5.8600001 0.3281929
5.8700004 0.3113988
5.8800001 0.2803562
5.8900003 0.2900610
5.9000001 0.2856047
5.9100003 0.2777822
5.9200001 0.2851163
5.9300003 0.3086676
5.9400001 0.2711037
5.9500003 0.3038130
5.9600005 0.2900950
5.9700003 0.3103907
5.9800005 0.3109511
5.9900002 0.3168159
6.0000005 0.3106879
6.0100002 0.3199432
6.0200005 0.3571773
6.0300002 0.3557990
6.0400004 0.3461571
6.0500002 0.3581679
6.0600004 0.3377269
6.0700002 0.3160810
6.0800004 0.3670271
6.0900002 0.3546891
6.1000004 0.3215386
6.1100001 0.3397461
6.1200004 0.3811361
6.1300001 0.4013502
6.1400003 0.3868103
6.1500001 0.4061423
6.1600003 0.3828181
6.1700001 0.3648088
6.1800003 0.3526935
6.1900001 0.3772849
6.2000003 0.4056767
6.2100005 0.4157747
6.2200003 0.3969790
6.2300005 0.3808983
6.2400002 0.3652563
6.2500005 0.3782458
6.2600002 0.3370529
6.2700005 0.3269082
6.2800002 0.3678472
6.2900004 0.3802844
6.3000002 0.3793469
6.3100004 0.3700007
6.3200002 0.3635880
6.3300004 0.3690785
6.3400002 0.3434124
6.3500004 0.3676004
6.3600001 0.3670205
6.3700004 0.3691844
6.3800001 0.3500938
6.3900003 0.3440034
6.4000001 0.3239801
6.4100003 0.3180679
6.4200001 0.3084683
6.4300003 0.3320063
6.4400005 0.3594996
6.4500003 0.3573586
6.4600005 0.3495482
6.4700003 0.3675179
6.4800005 0.3551019
6.4900002 0.3473201
6.5000005 0.3510115
6.5100002 0.3120964
6.5200005 0.2937787
6.5300002 0.3050162
6.5400004 0.3521205
6.5500002 0.3486146
6.5600004 0.3725488
6.5700002 0.3824036
6.5800004 0.3897767
6.5900002 0.4016879
6.6000004 0.3647476
6.6100001 0.3711327
6.6200004 0.4003082
6.6300001 0.3671840
6.6400003 0.4219879
6.6500001 0.4550077
6.6600003 0.4585026
6.6700006 0.4537327
6.6800003 0.4505346
6.6900005 0.4297543
6.7000003 0.4243337
6.7100005 0.4167872
6.7200003 0.4243786
6.7300005 0.4036049
6.7400002 0.3996885
6.7500005 0.4126084
6.7600002 0.4643764
6.7700005 0.4341006
6.7800002 0.4467734
6.7900004 0.4389716
6.8000002 0.4896495
6.8100004 0.4868449
6.8200002 0.5105004
6.8300004 0.4512934
6.8400002 0.4418655
6.8500004 0.4122010
6.8600001 0.3863587
6.8700004 0.4129053
6.8800001 0.4273755
6.8900003 0.4152328
6.9000001 0.4548294
6.9100003 0.4215718
6.9200006 0.3601797
6.9300003 0.3720484
6.9400005 0.3727578
6.9500003 0.3784187
6.9600005 0.3936039
6.9700003 0.3776314
6.9800005 0.3750577
6.9900002 0.3737576
7.0000005 0.3650332
7.0100002 0.3970673
7.0200005 0.3930093
7.0300002 0.4084123
7.0400004 0.4231033
7.0500002 0.4170042
7.0600004 0.4389941
7.0700002 0.4186590
7.0800004 0.4238795
7.0900002 0.3898996
7.1000004 0.3834240
7.1100001 0.3801026
7.1200004 0.4057103
7.1300001 0.4042506
7.1400003 0.4316664
7.1500006 0.4322708
7.1600003 0.3969362
7.1700006 0.3680539
7.1800003 0.3918758
7.1900005 0.4171691
7.2000003 0.4156721
7.2100005 0.3991818
7.2200003 0.3568681
7.2300005 0.3333674
7.2400002 0.3683391
7.2500005 0.3301028
7.2600002 0.2776056
7.2700005 0.2992474
7.2800002 0.3096633
7.2900004 0.3426956
7.3000002 0.3401704
7.3100004 0.3745110
7.3200002 0.3349661
7.3300004 0.3135335
7.3400002 0.3087065
7.3500004 0.3166349
7.3600001 0.3495092
7.3700004 0.3587725
7.3800001 0.3768298
7.3900003 0.3538539
7.4000006 0.3285552
7.4100003 0.3371533
7.4200006 0.3358893
7.4300003 0.3606192
7.4400005 0.3359293
7.4500003 0.3379423
7.4600005 0.3032536
7.4700003 0.2958307
7.4800005 0.2583745
7.4900002 0.2494442
7.5000005 0.2577856
7.5100002 0.2529994
7.5200005 0.2561393
7.5300002 0.2335529
7.5400004 0.1901937
7.5500002 0.2265929
7.5600004 0.2109387
7.5700002 0.2148258
7.5800004 0.2085581
7.5900002 0.1825718
7.6000004 0.1800619
7.6100001 0.1846356
7.6200004 0.1954614
7.6300006 0.1746844
7.6400003 0.1994552
7.6500006 0.1780170
7.6600003 0.2133015
7.6700006 0.2024770
7.6800003 0.2029719
7.6900005 0.2214986
7.7000003 0.2127736
7.7100005 0.2327614
7.7200003 0.2258763
7.7300005 0.2298430
7.7400002 0.2345168
7.7500005 0.2438269
7.7600002 0.2458121
7.7700005 0.2699158
7.7800002 0.2826714
7.7900004 0.2987904
7.8000002 0.2968612
7.8100004 0.2663039
7.8200002 0.2627725
7.8300004 0.2553945
7.8400002 0.2779794
7.8500004 0.2966802
7.8600006 0.2957821
7.8700004 0.3247450
7.8800006 0.2877372
7.8900003 0.3252199
7.9000006 0.3851537
7.9100003 0.3750414
7.9200006 0.3945262
7.9300003 0.3798547
7.9400005 0.3584511
7.9500003 0.3907621
7.9600005 0.3938590
7.9700003 0.3187612
7.9800005 0.2774381
7.9900002 0.2709216
8.0000000 0.2752675
8.0100002 0.2763042
8.0200005 0.2337118
8.0300007 0.2535883
8.0400000 0.2875491
8.0500002 0.2754405
8.0600004 0.2718022
8.0700006 0.2994559
8.0799999 0.2881771
8.0900002 0.2938663
8.1000004 0.3097353
8.1100006 0.2819683
8.1200008 0.3226295
8.1300001 0.3435432
8.1400003 0.3265311
8.1500006 0.3807225
8.1600008 0.3806447
8.1700001 0.4124111
8.1800003 0.3932703
8.1900005 0.3853639
8.2000008 0.3942591
8.2100000 0.3827185
8.2200003 0.4022979
8.2300005 0.4232173
8.2400007 0.4323100
8.2500000 0.4236586
8.2600002 0.4550011
8.2700005 0.4575976
8.2800007 0.4161437
8.2900000 0.4150739
8.3000002 0.3952550
8.3100004 0.3872405
8.3200006 0.3681532
8.3299999 0.3819613
8.3400002 0.3961822
8.3500004 0.3952634
8.3600006 0.3551285
8.3700008 0.3666476
8.3800001 0.3617465
8.3900003 0.3500935
8.4000006 0.3535711
8.4100008 0.3794967
8.4200001 0.3750548
8.4300003 0.3624026
8.4400005 0.3555023
8.4500008 0.3466971
8.4600000 0.3203587
8.4700003 0.3403877
8.4800005 0.3213267
8.4900007 0.3111850
8.5000000 0.3253952
8.5100002 0.3380427
8.5200005 0.2951065
8.5300007 0.2615132
8.5400000 0.2445545
8.5500002 0.2553394
8.5600004 0.2410067
8.5700006 0.2693988
8.5800009 0.2778692
8.5900002 0.2862849
8.6000004 0.3068899
8.6100006 0.2798494
8.6200008 0.3144702
8.6300001 0.3059598
8.6400003 0.2689848
8.6500006 0.2364840
8.6600008 0.2234419
8.6700001 0.2511064
8.6800003 0.2588940
8.6900005 0.2479715
8.7000008 0.2323409
8.7100000 0.2367366
8.7200003 0.2370598
8.7300005 0.2512901
8.7400007 0.2685167
8.7500000 0.2582185
8.7600002 0.2518307
8.7700005 0.2625108
8.7800007 0.2366502
8.7900000 0.2292714
8.8000002 0.2196489
8.8100004 0.2233169
8.8200006 0.2389927
8.8300009 0.2559655
8.8400002 0.2463872
8.8500004 0.2586026
8.8600006 0.2516595
8.8700008 0.2586083
8.8800001 0.2478497
8.8900003 0.2548532
8.9000006 0.2233827
8.9100008 0.2575171
8.9200001 0.2444117
8.9300003 0.2623717
8.9400005 0.2427293
8.9500008 0.2127886
8.9600000 0.1889781
8.9700003 0.2238039
8.9800005 0.2312917
8.9900007 0.2273156
9.0000000 0.1953683
9.0100002 0.2148366
9.0200005 0.2252565
9.0300007 0.2512684
9.0400000 0.2299856
9.0500002 0.2261946
9.0600004 0.2298388
9.0700006 0.2237663
9.0800009 0.2047418
9.0900002 0.2340337
9.1000004 0.2097522
9.1100006 0.2373710
9.1200008 0.2312301
9.1300001 0.2204176
9.1400003 0.2102820
9.1500006 0.2100964
9.1600008 0.2386241
9.1700001 0.2352790
9.1800003 0.2233145
9.1900005 0.1872478
9.2000008 0.1820674
9.2100000 0.1945544
9.2200003 0.1992854
9.2300005 0.1888013
9.2400007 0.1973671
9.2500000 0.1985044
9.2600002 0.1838811
9.2700005 0.1959038
9.2800007 0.1965174
9.2900009 0.2007927
9.3000002 0.2143259
9.3100004 0.2052793
9.3200006 0.2140433
9.3300009 0.2383810
9.3400002 0.2635179
9.3500004 0.2511402
9.3600006 0.2358054
9.3700008 0.2382291
9.3800001 0.2388788
9.3900003 0.2369059
9.4000006 0.2325159
9.4100008 0.2481023
9.4200001 0.2541151
9.4300003 0.2328253
9.4400005 0.2624280
9.4500008 0.2689932
9.4600000 0.2561460
9.4700003 0.2371718
9.4800005 0.2344318
9.4900007 0.2548011
9.5000000 0.2549036
9.5100002 0.2435907
9.5200005 0.2250896
9.5300007 0.2379828
9.5400009 0.2597579
9.5500002 0.2683795
9.5600004 0.2825442
9.5700006 0.2559431
9.5800009 0.2426389
9.5900002 0.2932131
9.6000004 0.2465355
9.6100006 0.2213594
9.6200008 0.2295301
9.6300001 0.1860584
9.6400003 0.1653226
9.6500006 0.1819240
9.6600008 0.2280412
9.6700001 0.2246746
9.6800003 0.2335056
9.6900005 0.2386292
9.7000008 0.2768202
9.7100000 0.2704662
9.7200003 0.2884336
9.7300005 0.2805383
9.7400007 0.2989859
9.7500000 0.2994446
9.7600002 0.3372431
9.7700005 0.3344234
9.7800007 0.3647850
9.7900009 0.3416211
9.8000002 0.2813854
9.8100004 0.2812756
9.8200006 0.2596631
9.8300009 0.2905636
9.8400002 0.2867830
9.8500004 0.3115609
9.8600006 0.2964869
9.8700008 0.3068933
9.8800001 0.2798544
9.8900003 0.2844980
9.9000006 0.3065746
9.9100008 0.2829545
9.9200001 0.2880399
9.9300003 0.2639949
9.9400005 0.2638083
9.9500008 0.2450824
9.9600000 0.2402896
9.9700003 0.2569226
9.9800005 0.2755144
9.9900007 0.2752411
10.0000000 0.2875302
10.0100002 0.3007534
10.0200005 0.3459289
10.0300007 0.3575393
10.0400009 0.3507697
10.0500002 0.3627783
10.0600004 0.3924303
10.0700006 0.3677977
10.0800009 0.3758790
10.0900002 0.3676764
10.1000004 0.3659559
10.1100006 0.3179803
10.1200008 0.3376224
10.1300001 0.3078022
10.1400003 0.3054658
10.1500006 0.2850165
10.1600008 0.2951135
10.1700001 0.3041504
10.1800003 0.3116201
10.1900005 0.2746774
10.2000008 0.2700404
10.2100000 0.2821723
10.2200003 0.3061557
10.2300005 0.2830171
10.2400007 0.2889119
10.2500010 0.2614561
10.2600002 0.2900346
10.2700005 0.2834183
10.2800007 0.2918048
10.2900009 0.2934405
10.3000002 0.3304533
10.3100004 0.3138496
10.3200006 0.2997210
10.3300009 0.3106367
10.3400002 0.3237917
10.3500004 0.3256312
10.3600006 0.3053584
10.3700008 0.3050793
10.3800001 0.2810852
10.3900003 0.2693766
10.4000006 0.3123033
10.4100008 0.2864377
10.4200001 0.2918754
10.4300003 0.2962759
10.4400005 0.2626648
10.4500008 0.2371309
10.4600000 0.2406765
10.4700003 0.2442365
10.4800005 0.2744862
10.4900007 0.2543975
10.5000010 0.2323997
10.5100002 0.2498164
10.5200005 0.2698246
10.5300007 0.2622529
10.5400009 0.2439977
10.5500002 0.2606340
10.5600004 0.2252293
10.5700006 0.2138632
10.5800009 0.2010739
10.5900002 0.1798084
10.6000004 0.1697866
10.6100006 0.1833462
10.6200008 0.1848258
10.6300001 0.1805141
10.6400003 0.1702906
10.6500006 0.1632805
10.6600008 0.1696904
10.6700001 0.1966677
10.6800003 0.2033825
10.6900005 0.2482354
10.7000008 0.2415568
10.7100000 0.2436238
10.7200003 0.2260217
10.7300005 0.2431975
10.7400007 0.2493096
10.7500010 0.2330239
10.7600002 0.2367644
10.7700005 0.2156502
10.7800007 0.1949833
10.7900009 0.2024655
10.8000002 0.2065537
10.8100004 0.2087354
10.8200006 0.1887660
10.8300009 0.1827938
10.8400002 0.1699151
10.8500004 0.1952435
10.8600006 0.1889856
10.8700008 0.1848611
10.8800001 0.1582152
10.8900003 0.1745491
10.9000006 0.1757713
10.9100008 0.2053699
10.9200001 0.1952678
10.9300003 0.2045610
10.9400005 0.1762582
10.9500008 0.1965217
10.9600010 0.1934408
10.9700003 0.1889170
10.9800005 0.1944968
10.9900007 0.1948698
11.0000010 0.2179676
11.0100002 0.2362545
11.0200005 0.2267376
11.0300007 0.2129408
11.0400009 0.2367380
11.0500002 0.2780047
11.0600004 0.2864160
11.0700006 0.2692833
11.0800009 0.2683720
11.0900002 0.2588609
11.1000004 0.2756841
11.1100006 0.2529643
11.1200008 0.2414511
11.1300001 0.2835096
11.1400003 0.2614090
11.1500006 0.2403424
11.1600008 0.2482865
11.1700001 0.2584201
11.1800003 0.2787030
11.1900005 0.2701864
11.2000008 0.2543224
11.2100010 0.2679660
11.2200003 0.2945938
11.2300005 0.2881765
11.2400007 0.2694947
11.2500010 0.2567268
11.2600002 0.2370241
11.2700005 0.2209626
11.2800007 0.2386415
11.2900009 0.2524075
11.3000002 0.2550931
11.3100004 0.2385826
11.3200006 0.2509841
11.3300009 0.2892946
11.3400002 0.3251686
11.3500004 0.2803572
11.3600006 0.3072625
11.3700008 0.3456917
11.3800001 0.3491312
11.3900003 0.3602340
11.4000006 0.3588257
11.4100008 0.3481992
11.4200001 0.3594047
11.4300003 0.3249182
11.4400005 0.2562551
11.4500008 0.2757238
11.4600010 0.3056687
11.4700003 0.2993915
11.4800005 0.3092577
11.4900007 0.2808389
11.5000010 0.2773190
11.5100002 0.2530129
11.5200005 0.2271601
11.5300007 0.2230001
11.5400009 0.2659749
11.5500002 0.2295519
11.5600004 0.2092726
11.5700006 0.2196711
11.5800009 0.2682373
11.5900002 0.2597699
11.6000004 0.2336747
11.6100006 0.2432533
11.6200008 0.2323865
11.6300001 0.2399947
11.6400003 0.2505516
11.6500006 0.2499439
11.6600008 0.2549210
11.6700010 0.2461727
11.6800003 0.2504008
11.6900005 0.2394793
11.7000008 0.2296784
11.7100010 0.2711238
11.7200003 0.2637663
11.7300005 0.2796448
11.7400007 0.2284694
11.7500010 0.2351798
11.7600002 0.2155830
11.7700005 0.2202731
11.7800007 0.2073339
11.7900009 0.2204530
11.8000002 0.2314845
11.8100004 0.2279580
11.8200006 0.2159501
11.8300009 0.2306484
11.8400002 0.2353156
11.8500004 0.2653648
11.8600006 0.2519589
11.8700008 0.2430433
11.8800001 0.2227600
11.8900003 0.2258853
11.9000006 0.2269284
11.9100008 0.2213081
11.9200010 0.2083659
11.9300003 0.2280117
11.9400005 0.2568216
11.9500008 0.2368327
11.9600010 0.2527018
11.9700003 0.2280931
11.9800005 0.2367825
11.9900007 0.2253315
12.0000010 0.2491268
12.0100002 0.2304679
12.0200005 0.2280932
12.0300007 0.2085711
12.0400009 0.2389129
12.0500002 0.2261859
12.0600004 0.2178828
12.0700006 0.2188216
12.0800009 0.2150959
12.0900002 0.2050555
12.1000004 0.2153921
12.1100006 0.2327699
12.1200008 0.2196563
12.1300001 0.2440722
12.1400003 0.2375753
12.1500006 0.2478044
12.1600008 0.2387615
12.1700010 0.2609951
12.1800003 0.2862111
12.1900005 0.2699724
12.2000008 0.2948361
12.2100010 0.2823842
12.2200003 0.2894793
12.2300005 0.2772375
12.2400007 0.3089606
12.2500010 0.2617199
12.2600002 0.2845707
12.2700005 0.2439675
12.2800007 0.2435160
12.2900009 0.2546253
12.3000002 0.2987837
12.3100004 0.3127849
12.3200006 0.3117306
12.3300009 0.3065205
12.3400002 0.3070535
12.3500004 0.3269299
12.3600006 0.3181244
12.3700008 0.2939595
12.3800001 0.2614088
12.3900003 0.2594851
12.4000006 0.2761871
12.4100008 0.2930750
12.4200010 0.2792187
12.4300003 0.3379281
12.4400005 0.3354420
12.4500008 0.3340766
12.4600010 0.3284866
12.4700003 0.3641849
12.4800005 0.3279337
12.4900007 0.2812824
12.5000010 0.2615606
12.5100002 0.2886706
12.5200005 0.2596795
12.5300007 0.2637655
12.5400009 0.2727298
12.5500002 0.2471857
12.5600004 0.2343904
12.5700006 0.2210429
12.5800009 0.2219051
12.5900002 0.2601864
12.6000004 0.2194536
12.6100006 0.2241163
12.6200008 0.2156924
12.6300011 0.2168910
12.6400003 0.2081227
12.6500006 0.2094705
12.6600008 0.2009824
12.6700010 0.2131050
12.6800003 0.1944903
12.6900005 0.1932170
12.7000008 0.1872257
12.7100010 0.1929437
12.7200003 0.1808643
12.7300005 0.1891802
12.7400007 0.1977180
12.7500010 0.2017230
12.7600002 0.2014424
12.7700005 0.2188054
12.7800007 0.2242428
12.7900009 0.2062391
12.8000002 0.2144662
12.8100004 0.2525899
12.8200006 0.2653354
12.8300009 0.2850833
12.8400002 0.2818072
12.8500004 0.2776241
12.8600006 0.2890058
12.8700008 0.2555683
12.8800011 0.2201115
12.8900003 0.2164169
12.9000006 0.2554896
12.9100008 0.2521410
12.9200010 0.2700656
12.9300003 0.2645556
12.9400005 0.2577434
12.9500008 0.2282988
12.9600010 0.2209182
12.9700003 0.2670470
12.9800005 0.2557207
12.9900007 0.2480582
13.0000010 0.2725400
13.0100002 0.2501625
13.0200005 0.2634054
13.0300007 0.2683962
13.0400009 0.2484172
13.0500002 0.2371834
13.0600004 0.2264850
13.0700006 0.2323729
13.0800009 0.2346520
13.0900002 0.2358705
13.1000004 0.2187271
13.1100006 0.2534381
13.1200008 0.2510704
13.1300011 0.2411450
13.1400003 0.2693056
13.1500006 0.2559715
13.1600008 0.2465345
13.1700010 0.2693739
13.1800003 0.2611531
13.1900005 0.2605620
13.2000008 0.2226220
13.2100010 0.2516167
13.2200003 0.2327301
13.2300005 0.2460928
13.2400007 0.1996684
13.2500010 0.1985320
13.2600002 0.2085543
13.2700005 0.2121382
13.2800007 0.2440747
13.2900009 0.2378199
13.3000002 0.2337270
13.3100004 0.2368352
13.3200006 0.2866470
13.3300009 0.2624610
13.3400011 0.2795580
13.3500004 0.2803541
13.3600006 0.2761264
13.3700008 0.2382035
13.3800011 0.2145462
13.3900003 0.2176003
13.4000006 0.2605000
13.4100008 0.2549646
13.4200010 0.2884632
13.4300003 0.2820046
13.4400005 0.2703457
13.4500008 0.2655676
13.4600010 0.2895701
13.4700003 0.2771583
13.4800005 0.2595504
13.4900007 0.2458285
13.5000010 0.2613999
13.5100002 0.2315467
13.5200005 0.2636856
13.5300007 0.3044252
13.5400009 0.3077041
13.5500002 0.3067860
13.5600004 0.2969833
13.5700006 0.2803375
13.5800009 0.2920377
13.5900011 0.2939635
13.6000004 0.2501434
13.6100006 0.2554520
13.6200008 0.2802017
13.6300011 0.2926190
13.6400003 0.2873333
13.6500006 0.2712792
13.6600008 0.2866720
13.6700010 0.2700962
13.6800003 0.2881372
13.6900005 0.2841012
13.7000008 0.2685864
13.7100010 0.2651964
13.7200003 0.2474897
13.7300005 0.2358607
13.7400007 0.2532864
13.7500010 0.2360131
13.7600002 0.2532150
13.7700005 0.2605934
13.7800007 0.2521586
13.7900009 0.1991864
13.8000002 0.2107428
13.8100004 0.2286171
13.8200006 0.2369692
13.8300009 0.2117888
13.8400011 0.2217313
13.8500004 0.1959204
13.8600006 0.1930605
13.8700008 0.1787850
13.8800011 0.1809676
13.8900003 0.1773815
13.9000006 0.1712538
13.9100008 0.2146007
13.9200010 0.2163644
13.9300003 0.2065040
13.9400005 0.2294506
13.9500008 0.2418319
13.9600010 0.2228078
13.9700003 0.2620215
13.9800005 0.2603858
13.9900007 0.2642799
14.0000010 0.2776651
14.0100002 0.3020590
14.0200005 0.3188291
14.0300007 0.3302459
14.0400009 0.3057781
14.0500002 0.3250637
14.0600004 0.3219187
14.0700006 0.3110946
14.0800009 0.2901306
14.0900011 0.2796742
14.1000004 0.2867181
14.1100006 0.2481732
14.1200008 0.2514320
14.1300011 0.2406971
14.1400003 0.2470312
14.1500006 0.2640108
14.1600008 0.2936039
14.1700010 0.2778399
14.1800003 0.2611466
14.1900005 0.2628284
14.2000008 0.2442273
14.2100010 0.2281824
14.2200003 0.2052468
14.2300005 0.2098023
14.2400007 0.1989150
14.2500010 0.2117041
14.2600002 0.2047520
14.2700005 0.1981844
14.2800007 0.1847874
14.2900009 0.1709983
14.3000011 0.1789392
14.3100004 0.1778030
14.3200006 0.1824909
14.3300009 0.1906269
14.3400011 0.1832233
14.3500004 0.2390102
14.3600006 0.2264220
14.3700008 0.2231242
14.3800011 0.2368004
14.3900003 0.2509625
14.4000006 0.2508307
14.4100008 0.2407117
14.4200010 0.2677892
14.4300003 0.2675058
14.4400005 0.2765784
14.4500008 0.2764874
14.4600010 0.2672849
14.4700003 0.2607054
14.4800005 0.2478998
14.4900007 0.2685669
14.5000010 0.2583449
14.5100002 0.2879081
14.5200005 0.2963758
14.5300007 0.2837343
14.5400009 0.2906985
14.5500011 0.2648490
14.5600004 0.3027004
14.5700006 0.3126663
14.5800009 0.2984595
14.5900011 0.3042375
14.6000004 0.3247491
14.6100006 0.2874311
14.6200008 0.2833571
14.6300011 0.2541646
14.6400003 0.2506894
14.6500006 0.2337581
14.6600008 0.2494807
14.6700010 0.2302545
14.6800003 0.2554902
14.6900005 0.2691878
14.7000008 0.2773865
14.7100010 0.2861350
14.7200003 0.2440469
14.7300005 0.2695737
14.7400007 0.2555180
14.7500010 0.3103151
14.7600002 0.3019760
14.7700005 0.3463479
14.7800007 0.3360617
14.7900009 0.3105083
14.8000011 0.3219075
14.8100004 0.3633281
14.8200006 0.3500173
14.8300009 0.3543607
14.8400011 0.3346273
14.8500004 0.3396935
14.8600006 0.2939554
14.8700008 0.3339594
14.8800011 0.3389764
14.8900003 0.3490801
14.9000006 0.3385121
14.9100008 0.3711737
14.9200010 0.3542139
14.9300003 0.3371137
14.9400005 0.3649206
14.9500008 0.3703452
14.9600010 0.3499744
14.9700003 0.3509863
14.9800005 0.3608600
14.9900007 0.3600993
15.0000010 0.3617464
15.0100012 0.3186963
15.0200005 0.3308518
15.0300007 0.3309572
15.0400009 0.3510562
15.0500011 0.3612700
15.0600004 0.3300537
15.0700006 0.2985795
15.0800009 0.3337794
15.0900011 0.3292167
15.1000004 0.3157204
15.1100006 0.3614993
15.1200008 0.3692611
15.1300011 0.3284988
15.1400003 0.3716360
15.1500006 0.3698385
15.1600008 0.3647465
15.1700010 0.3911628
15.1800003 0.3687751
15.1900005 0.3900546
15.2000008 0.3985811
15.2100010 0.3672142
15.2200003 0.3659789
15.2300005 0.3497868
15.2400007 0.3632860
15.2500010 0.3636967
15.2600012 0.3357719
15.2700005 0.3418383
15.2800007 0.3430033
15.2900009 0.3722545
15.3000011 0.3641894
15.3100004 0.3679536
15.3200006 0.3669041
15.3300009 0.3695157
15.3400011 0.3430794
15.3500004 0.3529438
15.3600006 0.4021322
15.3700008 0.3788653
15.3800011 0.4044056
15.3900003 0.3947189
15.4000006 0.4006335
15.4100008 0.4209170
15.4200010 0.4281017
15.4300003 0.3969618
15.4400005 0.3803461
15.4500008 0.3608046
15.4600010 0.3697707
15.4700003 0.4018695
15.4800005 0.3644021
15.4900007 0.3310729
15.5000010 0.3380930
15.5100012 0.3425122
15.5200005 0.3488451
15.5300007 0.3314719
15.5400009 0.3174444
15.5500011 0.3278258
15.5600004 0.3116207
15.5700006 0.2937295
15.5800009 0.2779241
15.5900011 0.3087321
15.6000004 0.2937422
15.6100006 0.3308655
15.6200008 0.3289684
15.6300011 0.3183494
15.6400003 0.3123873
15.6500006 0.3439595
15.6600008 0.3526819
15.6700010 0.3532711
15.6800003 0.3851560
15.6900005 0.3850742
15.7000008 0.4212013
15.7100010 0.3728364
15.7200012 0.3872821
15.7300005 0.4079096
15.7400007 0.4231717
15.7500010 0.4161974
15.7600012 0.4275857
15.7700005 0.4203573
15.7800007 0.4452438
15.7900009 0.4814942
15.8000011 0.5180126
15.8100004 0.4671602
15.8200006 0.4637395
15.8300009 0.4545789
15.8400011 0.4550064
15.8500004 0.4191224
15.8600006 0.4200253
15.8700008 0.3940367
15.8800011 0.4080637
15.8900003 0.4394211
15.9000006 0.4164545
15.9100008 0.3929194
15.9200010 0.4134769
15.9300003 0.4425473
15.9400005 0.4267474
15.9500008 0.4158570
15.9600010 0.4420661
15.9700012 0.4310521
15.9800005 0.4070413
15.9900007 0.3750197
16.0000000 0.4221136
16.0100002 0.4184723
16.0200005 0.4326746
16.0300007 0.4065323
16.0400009 0.3766965
16.0500011 0.3959449
16.0600014 0.3875579
16.0700016 0.3918397
16.0799999 0.3835180
16.0900002 0.4076184
16.1000004 0.3786767
16.1100006 0.3307498
16.1200008 0.3380133
16.1300011 0.3347420
16.1400013 0.3480002
16.1500015 0.3840037
16.1599998 0.3610055
16.1700001 0.3759424
16.1800003 0.3547345
16.1900005 0.3430616
16.2000008 0.3517424
16.2100010 0.3348168
16.2200012 0.3108272
16.2300014 0.3216608
16.2400017 0.3327284
16.2500000 0.3292551
16.2600002 0.3463213
16.2700005 0.3626735
16.2800007 0.3598699
16.2900009 0.3111115
16.3000011 0.3260217
16.3100014 0.3345788
16.3200016 0.3300759
16.3299999 0.3336108
16.3400002 0.3401216
16.3500004 0.3401920
16.3600006 0.3542631
16.3700008 0.3429632
16.3800011 0.3795540
16.3900013 0.3692439
16.4000015 0.3639098
16.4099998 0.4124168
16.4200001 0.4154645
16.4300003 0.4055505
16.4400005 0.3892627
16.4500008 0.3958139
16.4600010 0.3894264
16.4700012 0.3576587
16.4800014 0.3675182
16.4900017 0.3345023
16.5000000 0.3419930
16.5100002 0.3441293
16.5200005 0.3492261
16.5300007 0.3642226
16.5400009 0.3290917
16.5500011 0.3330261
16.5600014 0.3115266
16.5700016 0.2890251
16.5799999 0.2740445
16.5900002 0.2860297
16.6000004 0.3264447
16.6100006 0.3347192
16.6200008 0.3220089
16.6300011 0.3231781
16.6400013 0.2998264
16.6500015 0.3260767
16.6599998 0.3638791
16.6700001 0.3400306
16.6800003 0.3732915
16.6900005 0.3596006
16.7000008 0.3998721
16.7100010 0.4176111
16.7200012 0.3775312
16.7300014 0.3212236
16.7400017 0.3138187
16.7500000 0.2999518
16.7600002 0.3078939
16.7700005 0.3141221
16.7800007 0.2978264
16.7900009 0.3109334
16.8000011 0.3301572
16.8100014 0.3504847
16.8200016 0.3256736
16.8299999 0.3478859
16.8400002 0.3129160
16.8500004 0.3197545
16.8600006 0.2890782
16.8700008 0.2721461
16.8800011 0.3109172
16.8900013 0.2752405
16.9000015 0.2664781
16.9100018 0.2754335
16.9200001 0.2576518
16.9300003 0.2540599
16.9400005 0.2600428
16.9500008 0.3060872
16.9600010 0.3149226
16.9700012 0.3299785
16.9800014 0.3372147
16.9900017 0.3302481
17.0000000 0.3265531
17.0100002 0.3164299
17.0200005 0.3127716
17.0300007 0.3241173
17.0400009 0.3108846
17.0500011 0.3155245
17.0600014 0.3326587
17.0700016 0.3332535
17.0799999 0.3301086
17.0900002 0.3098671
17.1000004 0.3473405
17.1100006 0.3474375
17.1200008 0.3071909
17.1300011 0.2778491
17.1400013 0.2978762
17.1500015 0.3035089
17.1600018 0.3260395
17.1700001 0.3472411
17.1800003 0.3445523
17.1900005 0.3288889
17.2000008 0.3178591
17.2100010 0.2880453
17.2200012 0.2870138
17.2300014 0.2655019
17.2400017 0.2878322
17.2500000 0.2739574
17.2600002 0.2785946
17.2700005 0.2769741
17.2800007 0.2696764
17.2900009 0.2816676
17.3000011 0.2620870
17.3100014 0.2668146
17.3200016 0.2319246
17.3299999 0.2302537
17.3400002 0.2607690
17.3500004 0.2907298
17.3600006 0.2637736
17.3700008 0.2669707
17.3800011 0.2722570
17.3900013 0.2487492
17.4000015 0.2695010
17.4100018 0.2845702
17.4200001 0.3103757
17.4300003 0.3190297
17.4400005 0.3016479
17.4500008 0.3216462
17.4600010 0.3589487
17.4700012 0.3694918
17.4800014 0.3737062
17.4900017 0.3846719
17.5000000 0.4034204
17.5100002 0.3935196
17.5200005 0.3860608
17.5300007 0.3543543
17.5400009 0.4059755
17.5500011 0.4135220
17.5600014 0.3803675
17.5700016 0.3438016
17.5799999 0.3487272
17.5900002 0.3237949
17.6000004 0.3216625
17.6100006 0.3446319
17.6200008 0.3397801
17.6300011 0.3645662
17.6400013 0.3659369
17.6500015 0.3623245
17.6600018 0.3705506
17.6700001 0.3368790
17.6800003 0.3251564
17.6900005 0.3057871
17.7000008 0.2922837
17.7100010 0.2856526
17.7200012 0.3072059
17.7300014 0.3102043
17.7400017 0.3490962
17.7500000 0.3318150
17.7600002 0.3108761
17.7700005 0.2971011
17.7800007 0.2965811
17.7900009 0.2495879
17.8000011 0.2593690
17.8100014 0.2779557
17.8200016 0.2892906
17.8299999 0.3274178
17.8400002 0.3486852
17.8500004 0.3649137
17.8600006 0.3626435
17.8700008 0.3423950
17.8800011 0.3082248
17.8900013 0.2917926
17.9000015 0.3447292
17.9100018 0.3505345
17.9200001 0.3270340
17.9300003 0.3682870
17.9400005 0.3726245
17.9500008 0.3834464
17.9600010 0.3799659
17.9700012 0.3820432
17.9800014 0.3946343
17.9900017 0.4041317
18.0000000 0.3972906
18.0100002 0.3719348
18.0200005 0.3847330
18.0300007 0.3436879
18.0400009 0.3503789
18.0500011 0.3594648
18.0600014 0.3564222
18.0700016 0.3412701
18.0799999 0.3667425
18.0900002 0.3179855
18.1000004 0.3058390
18.1100006 0.3203984
18.1200008 0.3207067
18.1300011 0.3431268
18.1400013 0.3464339
18.1500015 0.3495837
18.1600018 0.3469971
18.1700001 0.3326486
18.1800003 0.3159281
18.1900005 0.3173438
18.2000008 0.2999310
18.2100010 0.2958063
18.2200012 0.3113808
18.2300014 0.3176407
18.2400017 0.3015919
18.2500000 0.3041596
18.2600002 0.3351502
18.2700005 0.3379876
18.2800007 0.3335200
18.2900009 0.3274721
18.3000011 0.2877962
18.3100014 0.2993284
18.3200016 0.3061702
18.3299999 0.3087857
18.3400002 0.2891765
18.3500004 0.2767814
18.3600006 0.2801295
18.3700008 0.3108178
18.3800011 0.2510708
18.3900013 0.2248000
18.4000015 0.2273230
18.4100018 0.2217388
18.4200001 0.2221124
18.4300003 0.2485009
18.4400005 0.2428329
18.4500008 0.2851195
18.4600010 0.2629665
18.4700012 0.2777088
18.4800014 0.3464437
18.4900017 0.3357466
18.5000000 0.3174276
18.5100002 0.2773944
18.5200005 0.2914481
18.5300007 0.3063923
18.5400009 0.3257539
18.5500011 0.3482080
18.5600014 0.3333671
18.5700016 0.3684157
18.5800018 0.3433647
18.5900002 0.3066102
18.6000004 0.3074903
18.6100006 0.2816756
18.6200008 0.2697442
18.6300011 0.2872262
18.6400013 0.2833840
18.6500015 0.2586034
18.6600018 0.2754441
18.6700001 0.2958082
18.6800003 0.3342609
18.6900005 0.3380906
18.7000008 0.3309968
18.7100010 0.3265106
18.7200012 0.3192382
18.7300014 0.3374251
18.7400017 0.3350110
18.7500000 0.3261607
18.7600002 0.3301371
18.7700005 0.3505314
18.7800007 0.3342195
18.7900009 0.3266805
18.8000011 0.3331779
18.8100014 0.3656164
18.8200016 0.3535003
18.8300018 0.3304693
18.8400002 0.3419909
18.8500004 0.3748612
18.8600006 0.3734754
18.8700008 0.3651709
18.8800011 0.3208458
18.8900013 0.3257482
18.9000015 0.2889689
18.9100018 0.3014440
18.9200001 0.2696969
18.9300003 0.2564928
18.9400005 0.2847497
18.9500008 0.2708060
18.9600010 0.2715529
18.9700012 0.3162736
18.9800014 0.2936027
18.9900017 0.3196684
19.0000000 0.3444465
19.0100002 0.3532016
19.0200005 0.3294715
19.0300007 0.3208872
19.0400009 0.3164401
19.0500011 0.3165033
19.0600014 0.3507273
19.0700016 0.3766989
19.0800018 0.3676478
19.0900002 0.3400835
19.1000004 0.3480586
19.1100006 0.3402128
19.1200008 0.3387142
19.1300011 0.3478541
19.1400013 0.3564759
19.1500015 0.3165671
19.1600018 0.3389413
19.1700001 0.3295559
19.1800003 0.3691507
19.1900005 0.3551684
19.2000008 0.3340452
19.2100010 0.3571225
19.2200012 0.3407500
19.2300014 0.3301688
19.2400017 0.3436896
19.2500000 0.3453098
19.2600002 0.3556244
19.2700005 0.3329118
19.2800007 0.3356262
19.2900009 0.3457766
19.3000011 0.3030941
19.3100014 0.2933685
19.3200016 0.2991976
19.3300018 0.3275020
19.3400002 0.3261339
19.3500004 0.3225642
19.3600006 0.3104581
19.3700008 0.3093487
19.3800011 0.2515807
19.3900013 0.2561235
19.4000015 0.2517785
19.4100018 0.2616341
19.4200001 0.2835231
19.4300003 0.3056330
19.4400005 0.2768221
19.4500008 0.2292154
19.4600010 0.2354210
19.4700012 0.2377118
19.4800014 0.2596164
19.4900017 0.2317479
19.5000000 0.2474311
19.5100002 0.2535176
19.5200005 0.2661161
19.5300007 0.2991721
19.5400009 0.3025895
19.5500011 0.2799935
19.5600014 0.2915509
19.5700016 0.2849288
19.5800018 0.2783834
19.5900002 0.3045472
19.6000004 0.2789709
19.6100006 0.2690669
19.6200008 0.2899438
19.6300011 0.2807707
19.6400013 0.2638673
19.6500015 0.2905473
19.6600018 0.3000625
19.6700001 0.2992338
19.6800003 0.2998904
19.6900005 0.2894341
19.7000008 0.2746444
19.7100010 0.2775478
19.7200012 0.2654858
19.7300014 0.2678699
19.7400017 0.2491446
19.7500000 0.2700164
19.7600002 0.2631395
19.7700005 0.2613313
19.7800007 0.2461388
19.7900009 0.2228821
19.8000011 0.2263046
19.8100014 0.2338906
19.8200016 0.2093155
[truncated: 8,018 more rows]

## Sheet: SASA_wild
# This file was created Mon Jul 27 21:15:47 2020
# Created by:
# :-) GROMACS - gmx sasa, VERSION 5.1.4 (-:
#
# Executable: /home/qhjiang/Software/gromacs-5.1.4/bin//gmx
# Data prefix: /home/qhjiang/Software/gromacs-5.1.4
# Command line:
# gmx sasa -f ../md_0_1.xtc -s ../md_0_1.tpr -n ../myindex.ndx -o area_AB.xvg
# gmx sasa is part of G R O M A C S:
#
# Grunge ROck MAChoS
#
@ title "Solvent Accessible Surface"
@ xaxis label "Time (ps)"
@ yaxis label "Area (nm\S2\N)"
@TYPE xy
@ view 0.15, 0.15, 0.75, 0.85
@ legend on
@ legend box on
@ legend loctype view
@ legend 0.78, 0.8
@ legend length 2
@ s0 legend "Total"
0.000 344.184
10.000 352.937
20.000 354.121
30.000 352.573
40.000 353.466
50.000 353.495
60.000 350.832
70.000 350.350
80.000 354.591
90.000 353.926
100.000 352.821
110.000 354.329
120.000 359.673
130.000 354.096
140.000 354.728
150.000 355.231
160.000 355.907
170.000 358.639
180.000 356.085
190.000 355.734
200.000 354.013
210.000 356.832
220.000 355.246
230.000 355.258
240.000 358.770
250.000 358.200
260.000 359.164
270.000 357.242
280.000 357.702
290.000 353.236
300.000 355.409
310.000 356.390
320.000 356.212
330.000 359.030
340.000 358.985
350.000 360.831
360.000 358.766
370.000 358.899
380.000 358.606
390.000 354.699
400.000 353.754
410.000 355.101
420.000 355.454
430.000 355.469
440.000 355.854
450.000 352.468
460.000 359.057
470.000 358.107
480.000 358.499
490.000 355.377
500.000 356.690
510.000 358.051
520.000 356.985
530.000 355.903
540.000 360.001
550.000 356.487
560.000 354.479
570.000 357.346
580.000 355.007
590.000 358.732
600.000 360.241
610.000 356.059
620.000 359.131
630.000 360.370
640.000 361.034
650.000 358.961
660.000 356.092
670.000 356.626
680.000 355.662
690.000 356.910
700.000 355.662
710.000 357.695
720.000 357.291
730.000 354.421
740.000 356.865
750.000 358.403
760.000 354.423
770.000 354.859
780.000 356.075
790.000 356.334
800.000 358.560
810.000 356.599
820.000 357.186
830.000 357.703
840.000 360.224
850.000 357.063
860.000 358.259
870.000 358.350
880.000 363.330
890.000 358.223
900.000 359.857
910.000 358.104
920.000 359.743
930.000 358.641
940.000 359.772
950.000 357.271
960.000 360.686
970.000 362.331
980.000 356.598
990.000 360.693
1000.000 361.597
1010.000 359.531
1020.000 357.126
1030.000 361.622
1040.000 362.489
1050.000 361.875
1060.000 357.988
1070.000 355.997
1080.000 357.349
1090.000 362.840
1100.000 365.705
1110.000 364.781
1120.000 359.887
1130.000 359.796
1140.000 362.069
1150.000 360.857
1160.000 359.775
1170.000 355.447
1180.000 356.442
1190.000 364.635
1200.000 362.316
1210.000 362.261
1220.000 360.624
1230.000 362.161
1240.000 356.228
1250.000 359.681
1260.000 357.246
1270.000 360.872
1280.000 363.276
1290.000 359.647
1300.000 360.404
1310.000 361.618
1320.000 361.623
1330.000 361.662
1340.000 362.102
1350.000 358.274
1360.000 357.754
1370.000 361.879
1380.000 361.952
1390.000 361.889
1400.000 363.973
1410.000 356.454
1420.000 360.942
1430.000 363.142
1440.000 361.580
1450.000 360.618
1460.000 366.517
1470.000 362.472
1480.000 365.071
1490.000 359.166
1500.000 363.188
1510.000 361.632
1520.000 359.002
1530.000 361.118
1540.000 358.562
1550.000 363.840
1560.000 361.809
1570.000 365.702
1580.000 358.305
1590.000 358.059
1600.000 359.080
1610.000 354.328
1620.000 356.161
1630.000 359.829
1640.000 362.866
1650.000 363.865
1660.000 367.980
1670.000 362.469
1680.000 366.485
1690.000 363.490
1700.000 362.023
1710.000 362.948
1720.000 364.416
1730.000 362.636
1740.000 363.675
1750.000 360.641
1760.000 366.179
1770.000 361.551
1780.000 361.654
1790.000 363.645
1800.000 363.261
1810.000 366.247
1820.000 364.503
1830.000 361.239
1840.000 359.250
1850.000 360.078
1860.000 359.971
1870.000 359.410
1880.000 361.753
1890.000 360.349
1900.000 363.096
1910.000 363.051
1920.000 362.748
1930.000 358.461
1940.000 362.307
1950.000 363.869
1960.000 363.392
1970.000 362.518
1980.000 362.667
1990.000 360.712
2000.000 360.552
2010.000 358.589
2020.000 364.475
2030.000 360.720
2040.000 360.710
2050.000 364.780
2060.000 360.038
2070.000 366.055
2080.000 363.302
2090.000 361.414
2100.000 359.272
2110.000 367.250
2120.000 364.622
2130.000 367.439
2140.000 368.952
2150.000 365.426
2160.000 363.179
2170.000 369.072
2180.000 363.690
2190.000 364.388
2200.000 359.708
2210.000 359.400
2220.000 362.738
2230.000 360.215
2240.000 362.139
2250.000 362.348
2260.000 365.534
2270.000 363.611
2280.000 365.574
2290.000 363.413
2300.000 362.954
2310.000 363.434
2320.000 367.831
2330.000 360.825
2340.000 363.347
2350.000 361.442
2360.000 365.066
2370.000 361.602
2380.000 362.486
2390.000 365.194
2400.000 364.588
2410.000 366.008
2420.000 366.319
2430.000 367.625
2440.000 367.681
2450.000 365.156
2460.000 359.834
2470.000 363.690
2480.000 366.451
2490.000 364.545
2500.000 366.202
2510.000 368.357
2520.000 367.928
2530.000 368.252
2540.000 360.010
2550.000 366.419
2560.000 364.973
2570.000 367.098
2580.000 366.672
2590.000 365.532
2600.000 366.678
2610.000 363.072
2620.000 363.983
2630.000 363.956
2640.000 366.809
2650.000 363.599
2660.000 361.215
2670.000 364.993
2680.000 366.962
2690.000 366.889
2700.000 364.439
2710.000 368.374
2720.000 365.631
2730.000 367.686
2740.000 365.816
2750.000 365.178
2760.000 367.351
2770.000 364.438
2780.000 363.855
2790.000 364.414
2800.000 365.157
2810.000 364.387
2820.000 363.059
2830.000 363.877
2840.000 365.419
2850.000 367.142
2860.000 367.427
2870.000 363.845
2880.000 363.693
2890.000 365.040
2900.000 366.343
2910.000 368.614
2920.000 369.167
2930.000 365.940
2940.000 371.335
2950.000 370.128
2960.000 370.877
2970.000 370.576
2980.000 369.908
2990.000 369.815
3000.000 368.577
3010.000 366.387
3020.000 362.140
3030.000 366.849
3040.000 369.637
3050.000 365.933
3060.000 361.662
3070.000 365.841
3080.000 365.775
3090.000 364.242
3100.000 363.177
3110.000 365.283
3120.000 359.747
3130.000 364.678
3140.000 365.450
3150.000 368.066
3160.000 366.603
3170.000 367.821
3180.000 366.727
3190.000 365.940
3200.000 367.853
3210.000 366.690
3220.000 370.833
3230.000 366.835
3240.000 364.732
3250.000 366.083
3260.000 361.664
3270.000 363.780
3280.000 364.818
3290.000 366.131
3300.000 367.726
3310.000 365.105
3320.000 367.394
3330.000 365.788
3340.000 364.208
3350.000 368.880
3360.000 366.120
3370.000 366.384
3380.000 363.717
3390.000 364.572
3400.000 365.460
3410.000 367.063
3420.000 369.370
3430.000 363.995
3440.000 362.934
3450.000 363.907
3460.000 365.506
3470.000 366.280
3480.000 366.481
3490.000 365.200
3500.000 364.765
3510.000 365.234
3520.000 369.912
3530.000 368.034
3540.000 364.838
3550.000 363.580
3560.000 365.458
3570.000 365.530
3580.000 362.875
3590.000 364.529
3600.000 364.091
3610.000 364.175
3620.000 363.851
3630.000 363.193
3640.000 360.589
3650.000 360.881
3660.000 361.283
3670.000 364.554
3680.000 360.858
3690.000 359.645
3700.000 365.210
3710.000 363.239
3720.000 363.343
3730.000 367.260
3740.000 361.683
3750.000 362.091
3760.000 362.573
3770.000 363.216
3780.000 366.381
3790.000 363.156
3800.000 363.741
3810.000 365.691
3820.000 364.165
3830.000 360.958
3840.000 365.149
3850.000 363.829
3860.000 364.174
3870.000 365.747
3880.000 366.357
3890.000 364.237
3900.000 364.668
3910.000 365.890
3920.000 366.047
3930.000 365.680
3940.000 363.546
3950.000 363.373
3960.000 363.791
3970.000 366.958
3980.000 364.264
3990.000 364.467
4000.000 367.417
4010.000 358.776
4020.000 363.267
4030.000 363.142
4040.000 363.521
4050.000 359.466
4060.000 361.905
4070.000 364.117
4080.000 364.723
4090.000 361.491
4100.000 365.382
4110.000 361.568
4120.000 364.266
4130.000 363.096
4140.000 367.285
4150.000 365.931
4160.000 366.592
4170.000 363.880
4180.000 362.804
4190.000 364.792
4200.000 361.562
4210.000 364.020
4220.000 364.134
4230.000 363.483
4240.000 363.862
4250.000 362.166
4260.000 363.139
4270.000 361.148
4280.000 361.399
4290.000 363.828
4300.000 362.734
4310.000 364.450
4320.000 365.707
4330.000 361.661
4340.000 363.845
4350.000 366.407
4360.000 363.334
4370.000 361.780
4380.000 366.362
4390.000 363.845
4400.000 366.624
4410.000 361.486
4420.000 365.317
4430.000 362.530
4440.000 365.562
4450.000 362.242
4460.000 363.452
4470.000 360.396
4480.000 366.053
4490.000 362.151
4500.000 357.517
4510.000 361.083
4520.000 361.562
4530.000 363.824
4540.000 359.976
4550.000 361.571
4560.000 361.519
4570.000 366.625
4580.000 363.519
4590.000 365.593
4600.000 369.743
4610.000 362.996
4620.000 364.896
4630.000 367.958
4640.000 363.779
4650.000 364.454
4660.000 366.628
4670.000 363.598
4680.000 363.706
4690.000 364.864
4700.000 364.691
4710.000 367.146
4720.000 365.051
4730.000 364.752
4740.000 365.524
4750.000 366.770
4760.000 369.862
4770.000 363.259
4780.000 363.913
4790.000 364.468
4800.000 360.835
4810.000 362.880
4820.000 362.446
4830.000 362.288
4840.000 362.554
4850.000 364.135
4860.000 363.725
4870.000 360.813
4880.000 363.822
4890.000 361.695
4900.000 363.112
4910.000 359.478
4920.000 365.220
4930.000 364.320
4940.000 361.761
4950.000 365.681
4960.000 364.352
4970.000 365.288
4980.000 367.711
4990.000 364.343
5000.000 365.333
5010.000 357.225
5020.000 358.890
5030.000 364.971
5040.000 363.448
5050.000 359.269
5060.000 364.571
5070.000 363.611
5080.000 362.446
5090.000 361.176
5100.000 363.877
5110.000 366.338
5120.000 366.819
5130.000 366.528
5140.000 364.758
5150.000 367.969
5160.000 365.298
5170.000 362.977
5180.000 365.264
5190.000 364.089
5200.000 368.863
5210.000 362.361
5220.000 363.896
5230.000 360.023
5240.000 365.111
5250.000 362.894
5260.000 359.330
5270.000 361.951
5280.000 362.019
5290.000 366.367
5300.000 363.047
5310.000 361.906
5320.000 365.114
5330.000 361.037
5340.000 368.232
5350.000 363.288
5360.000 362.487
5370.000 365.934
5380.000 365.884
5390.000 364.342
5400.000 364.827
5410.000 362.414
5420.000 363.523
5430.000 363.166
5440.000 363.623
5450.000 362.275
5460.000 361.688
5470.000 361.055
5480.000 359.261
5490.000 362.600
5500.000 362.374
5510.000 360.991
5520.000 365.674
5530.000 367.440
5540.000 361.458
5550.000 362.523
5560.000 364.527
5570.000 368.084
5580.000 365.185
5590.000 364.004
5600.000 363.904
5610.000 360.298
5620.000 367.202
5630.000 366.288
5640.000 360.518
5650.000 360.026
5660.000 358.510
5670.000 356.713
5680.000 362.973
5690.000 360.905
5700.000 365.268
5710.000 365.217
5720.000 360.704
5730.000 359.678
5740.000 362.624
5750.000 363.777
5760.000 362.261
5770.000 363.170
5780.000 364.982
5790.000 365.426
5800.000 362.110
5810.000 360.194
5820.000 362.002
5830.000 362.618
5840.000 364.555
5850.000 361.915
5860.000 364.204
5870.000 365.075
5880.000 364.643
5890.000 369.480
5900.000 364.687
5910.000 365.494
5920.000 361.671
5930.000 362.654
5940.000 366.291
5950.000 356.755
5960.000 363.155
5970.000 363.060
5980.000 360.827
5990.000 357.368
6000.000 362.303
6010.000 359.381
6020.000 357.795
6030.000 362.930
6040.000 361.355
6050.000 359.092
6060.000 362.476
6070.000 358.285
6080.000 355.257
6090.000 356.973
6100.000 358.409
6110.000 360.939
6120.000 357.462
6130.000 358.957
6140.000 356.533
6150.000 359.401
6160.000 356.489
6170.000 361.367
6180.000 358.411
6190.000 359.546
6200.000 360.725
6210.000 357.123
6220.000 358.965
6230.000 357.057
6240.000 356.497
6250.000 358.844
6260.000 359.790
6270.000 355.962
6280.000 356.740
6290.000 354.668
6300.000 357.542
6310.000 358.788
6320.000 357.040
6330.000 353.493
6340.000 353.986
6350.000 357.905
6360.000 359.913
6370.000 357.450
6380.000 353.203
6390.000 358.743
6400.000 357.477
6410.000 354.767
6420.000 360.482
6430.000 360.919
6440.000 361.812
6450.000 358.745
6460.000 361.363
6470.000 357.137
6480.000 360.325
6490.000 359.533
6500.000 359.236
6510.000 356.364
6520.000 358.906
6530.000 358.972
6540.000 354.478
6550.000 359.343
6560.000 357.892
6570.000 365.617
6580.000 365.008
6590.000 361.603
6600.000 361.746
6610.000 366.122
6620.000 361.945
6630.000 364.746
6640.000 364.425
6650.000 362.001
6660.000 364.393
6670.000 361.976
6680.000 361.904
6690.000 358.803
6700.000 360.914
6710.000 362.564
6720.000 361.827
6730.000 362.720
6740.000 358.347
6750.000 360.589
6760.000 364.173
6770.000 360.964
6780.000 361.714
6790.000 362.459
6800.000 363.038
6810.000 358.446
6820.000 359.020
6830.000 364.449
6840.000 361.267
6850.000 361.957
6860.000 365.229
6870.000 365.991
6880.000 363.036
6890.000 361.514
6900.000 363.394
6910.000 361.681
6920.000 360.473
6930.000 359.803
6940.000 357.103
6950.000 360.744
6960.000 361.641
6970.000 360.566
6980.000 358.506
6990.000 361.933
7000.000 360.825
7010.000 363.114
7020.000 363.709
7030.000 362.578
7040.000 358.347
7050.000 360.330
7060.000 361.363
7070.000 357.889
7080.000 359.554
7090.000 356.558
7100.000 355.388
7110.000 359.629
7120.000 354.862
7130.000 359.260
7140.000 360.824
7150.000 360.080
7160.000 358.805
7170.000 362.537
7180.000 356.037
7190.000 360.427
7200.000 359.432
7210.000 365.086
7220.000 360.328
7230.000 359.850
7240.000 361.530
7250.000 356.776
7260.000 360.508
7270.000 359.106
7280.000 359.456
7290.000 361.590
7300.000 362.515
7310.000 356.391
7320.000 358.809
7330.000 359.126
7340.000 356.424
7350.000 362.673
7360.000 361.457
7370.000 356.102
7380.000 358.199
7390.000 360.763
7400.000 360.014
7410.000 362.983
7420.000 362.389
7430.000 357.229
7440.000 363.976
7450.000 363.335
7460.000 361.063
7470.000 361.470
7480.000 360.783
7490.000 361.112
7500.000 359.148
7510.000 359.806
7520.000 359.882
7530.000 361.274
7540.000 358.642
7550.000 361.400
7560.000 360.640
7570.000 358.413
7580.000 360.729
7590.000 355.490
7600.000 357.401
7610.000 357.087
7620.000 356.716
7630.000 357.442
7640.000 354.199
7650.000 352.674
7660.000 356.188
7670.000 356.750
7680.000 353.365
7690.000 356.901
7700.000 357.698
7710.000 356.195
7720.000 361.086
7730.000 360.121
7740.000 361.980
7750.000 362.158
7760.000 359.949
7770.000 358.104
7780.000 356.646
7790.000 360.781
7800.000 360.702
7810.000 359.762
7820.000 358.239
7830.000 363.351
7840.000 359.042
7850.000 358.080
7860.000 361.397
7870.000 359.318
7880.000 356.282
7890.000 360.728
7900.000 361.513
7910.000 359.419
7920.000 360.211
7930.000 363.564
7940.000 360.092
7950.000 362.311
7960.000 359.993
7970.000 358.458
7980.000 359.313
7990.000 360.060
8000.000 357.181
8010.000 358.420
8020.000 356.381
8030.000 358.171
8040.000 355.393
8050.000 357.150
8060.000 359.782
8070.000 358.607
8080.000 356.847
8090.000 356.779
8100.000 361.728
8110.000 356.578
8120.000 357.986
8130.000 360.682
8140.000 360.942
8150.000 362.984
8160.000 361.976
8170.000 355.696
8180.000 357.501
8190.000 359.309
8200.000 362.696
8210.000 358.807
8220.000 359.169
8230.000 360.109
8240.000 356.786
8250.000 361.993
8260.000 356.757
8270.000 357.585
8280.000 360.514
8290.000 356.294
8300.000 360.458
8310.000 360.019
8320.000 358.411
8330.000 362.641
8340.000 362.198
8350.000 361.758
8360.000 358.435
8370.000 358.629
8380.000 361.148
8390.000 356.578
8400.000 358.695
8410.000 358.237
8420.000 357.319
8430.000 357.768
8440.000 354.597
8450.000 357.399
8460.000 357.430
8470.000 360.551
8480.000 357.972
8490.000 359.929
8500.000 364.139
8510.000 362.046
8520.000 362.510
8530.000 360.601
8540.000 360.205
8550.000 356.029
8560.000 360.961
8570.000 359.611
8580.000 359.465
8590.000 358.463
8600.000 360.576
8610.000 359.182
8620.000 360.652
8630.000 357.180
8640.000 359.698
8650.000 355.066
8660.000 360.576
8670.000 359.226
8680.000 361.168
8690.000 356.997
8700.000 358.683
8710.000 355.892
8720.000 362.564
8730.000 358.829
8740.000 356.905
8750.000 356.551
8760.000 360.174
8770.000 357.055
8780.000 359.924
8790.000 358.793
8800.000 359.206
8810.000 362.532
8820.000 362.770
8830.000 363.268
8840.000 356.851
8850.000 361.972
8860.000 357.365
8870.000 359.084
8880.000 357.236
8890.000 360.417
8900.000 361.259
8910.000 360.848
8920.000 362.721
8930.000 360.552
8940.000 362.785
8950.000 364.021
8960.000 361.385
8970.000 361.631
8980.000 365.831
8990.000 359.117
9000.000 357.867
9010.000 357.110
9020.000 358.606
9030.000 358.266
9040.000 361.079
9050.000 354.462
9060.000 357.497
9070.000 360.089
9080.000 359.270
9090.000 357.329
9100.000 360.810
9110.000 356.595
9120.000 359.532
9130.000 361.722
9140.000 360.105
9150.000 359.048
9160.000 359.874
9170.000 357.646
9180.000 360.078
9190.000 357.317
9200.000 359.969
9210.000 358.651
9220.000 359.747
9230.000 357.111
9240.000 359.124
9250.000 359.801
9260.000 360.028
9270.000 354.624
9280.000 356.917
9290.000 352.322
9300.000 355.358
9310.000 357.913
9320.000 359.699
9330.000 363.989
9340.000 357.926
9350.000 356.207
9360.000 353.116
9370.000 360.458
9380.000 356.417
9390.000 357.710
9400.000 357.004
9410.000 356.365
9420.000 354.043
9430.000 358.554
9440.000 358.525
9450.000 356.940
9460.000 359.943
9470.000 356.635
9480.000 354.934
9490.000 358.733
9500.000 361.349
9510.000 358.765
9520.000 360.855
9530.000 357.738
9540.000 357.264
9550.000 356.624
9560.000 356.831
9570.000 351.279
9580.000 354.036
9590.000 359.536
9600.000 357.852
9610.000 357.651
9620.000 360.264
9630.000 357.306
9640.000 358.717
9650.000 357.594
9660.000 356.626
9670.000 361.687
9680.000 356.967
9690.000 355.734
9700.000 359.490
9710.000 360.061
9720.000 357.526
9730.000 360.413
9740.000 358.789
9750.000 358.100
9760.000 358.568
9770.000 357.133
9780.000 355.949
9790.000 359.062
9800.000 361.099
9810.000 359.866
9820.000 358.567
9830.000 360.639
9840.000 358.587
9850.000 358.596
9860.000 357.853
9870.000 357.502
9880.000 361.327
9890.000 355.187
9900.000 359.016
9910.000 361.349
9920.000 361.776
9930.000 355.990
9940.000 357.520
9950.000 360.760
9960.000 363.125
9970.000 361.344
9980.000 363.254
9990.000 368.848
10000.000 363.074
10010.000 360.652
10020.000 359.377
10030.000 363.209
10040.000 360.299
10050.000 361.050
10060.000 366.814
10070.000 357.018
10080.000 362.927
10090.000 361.477
10100.000 362.576
10110.000 366.206
10120.000 358.036
10130.000 361.964
10140.000 358.013
10150.000 364.479
10160.000 361.840
10170.000 361.273
10180.000 364.137
10190.000 362.697
10200.000 363.735
10210.000 362.593
10220.000 360.637
10230.000 359.215
10240.000 361.804
10250.000 360.521
10260.000 361.378
10270.000 356.387
10280.000 359.411
10290.000 362.201
10300.000 363.076
10310.000 358.186
10320.000 356.363
10330.000 360.065
10340.000 360.194
10350.000 360.642
10360.000 359.643
10370.000 361.096
10380.000 360.984
10390.000 358.361
10400.000 359.438
10410.000 366.106
10420.000 359.331
10430.000 362.086
10440.000 361.910
10450.000 358.625
10460.000 360.339
10470.000 361.783
10480.000 359.107
10490.000 358.595
10500.000 359.170
10510.000 353.478
10520.000 360.714
10530.000 358.541
10540.000 356.876
10550.000 356.739
10560.000 360.373
10570.000 357.711
10580.000 361.089
10590.000 360.303
10600.000 360.457
10610.000 361.614
10620.000 362.289
10630.000 356.539
10640.000 360.841
10650.000 360.640
10660.000 360.722
10670.000 357.644
10680.000 354.476
10690.000 358.248
10700.000 356.896
10710.000 358.705
10720.000 354.417
10730.000 357.798
10740.000 357.712
10750.000 359.872
10760.000 357.612
10770.000 357.407
10780.000 358.585
10790.000 359.144
10800.000 358.200
10810.000 357.123
10820.000 362.339
10830.000 359.494
10840.000 363.056
10850.000 361.281
10860.000 356.564
10870.000 357.140
10880.000 362.212
10890.000 359.540
10900.000 359.114
10910.000 361.272
10920.000 357.335
10930.000 356.133
10940.000 359.114
10950.000 358.404
10960.000 358.990
10970.000 358.017
10980.000 359.690
10990.000 355.073
11000.000 356.289
11010.000 356.105
11020.000 359.927
11030.000 358.621
11040.000 356.116
11050.000 355.909
11060.000 356.633
11070.000 358.435
11080.000 358.676
11090.000 359.083
11100.000 357.048
11110.000 355.597
11120.000 354.842
11130.000 355.968
11140.000 359.997
11150.000 357.289
11160.000 359.129
11170.000 357.830
11180.000 356.343
11190.000 356.702
11200.000 353.413
11210.000 358.372
11220.000 357.559
11230.000 359.776
11240.000 361.523
11250.000 358.716
11260.000 357.579
11270.000 362.333
11280.000 362.186
11290.000 362.617
11300.000 363.519
11310.000 358.856
11320.000 361.726
11330.000 361.645
11340.000 363.628
11350.000 363.024
11360.000 361.240
11370.000 360.775
11380.000 363.234
11390.000 367.730
11400.000 363.635
11410.000 360.940
11420.000 362.696
11430.000 361.431
11440.000 357.890
11450.000 359.065
11460.000 362.602
11470.000 355.752
11480.000 359.197
11490.000 362.998
11500.000 360.568
11510.000 356.870
11520.000 358.327
11530.000 360.712
11540.000 359.730
11550.000 361.625
11560.000 367.125
11570.000 365.855
11580.000 364.867
11590.000 360.350
11600.000 358.759
11610.000 357.182
11620.000 361.241
11630.000 362.595
11640.000 360.334
11650.000 358.817
11660.000 360.034
11670.000 364.699
11680.000 363.203
11690.000 360.269
11700.000 362.983
11710.000 362.891
11720.000 364.952
11730.000 363.746
11740.000 362.411
11750.000 361.305
11760.000 363.408
11770.000 364.366
11780.000 361.728
11790.000 365.041
11800.000 364.529
11810.000 362.112
11820.000 364.052
11830.000 360.274
11840.000 357.588
11850.000 359.520
11860.000 364.699
11870.000 363.936
11880.000 363.413
11890.000 361.114
11900.000 362.458
11910.000 361.929
11920.000 361.768
11930.000 363.753
11940.000 361.637
11950.000 359.601
11960.000 361.286
11970.000 361.237
11980.000 359.454
11990.000 360.175
12000.000 361.819
12010.000 362.092
12020.000 363.245
12030.000 362.000
12040.000 359.109
12050.000 364.328
12060.000 359.519
12070.000 359.817
12080.000 360.000
12090.000 364.971
12100.000 358.655
12110.000 359.839
12120.000 362.773
12130.000 360.588
12140.000 362.345
12150.000 358.788
12160.000 358.421
12170.000 360.625
12180.000 358.804
12190.000 359.566
12200.000 359.506
12210.000 360.346
12220.000 359.292
12230.000 357.561
12240.000 360.199
12250.000 363.101
12260.000 364.105
12270.000 364.878
12280.000 359.948
12290.000 363.783
12300.000 360.052
12310.000 360.692
12320.000 362.870
12330.000 360.408
12340.000 361.317
12350.000 360.118
12360.000 361.421
12370.000 361.781
12380.000 361.888
12390.000 360.890
12400.000 361.851
12410.000 362.211
12420.000 363.252
12430.000 359.990
12440.000 360.608
12450.000 361.012
12460.000 359.004
12470.000 357.586
12480.000 364.885
12490.000 359.293
12500.000 362.341
12510.000 359.948
12520.000 361.551
12530.000 361.478
12540.000 360.611
12550.000 364.489
12560.000 364.694
12570.000 360.159
12580.000 365.405
12590.000 362.977
12600.000 362.035
12610.000 360.663
12620.000 363.199
12630.000 365.376
12640.000 364.995
12650.000 362.267
12660.000 362.532
12670.000 361.585
12680.000 360.424
12690.000 361.027
12700.000 365.432
12710.000 363.986
12720.000 367.438
12730.000 359.418
12740.000 363.411
12750.000 364.946
12760.000 363.759
12770.000 364.183
12780.000 359.054
12790.000 361.050
12800.000 359.638
12810.000 361.867
12820.000 362.584
12830.000 356.788
12840.000 357.711
12850.000 362.009
12860.000 357.776
12870.000 360.304
12880.000 360.942
12890.000 358.450
12900.000 361.021
12910.000 356.068
12920.000 361.926
12930.000 359.173
12940.000 363.265
12950.000 360.037
12960.000 357.829
12970.000 356.558
12980.000 358.496
12990.000 360.772
13000.000 357.264
13010.000 359.811
13020.000 361.169
13030.000 360.929
13040.000 362.445
13050.000 359.916
13060.000 359.369
13070.000 361.440
13080.000 361.603
13090.000 363.435
13100.000 363.181
13110.000 360.334
13120.000 363.362
13130.000 359.746
13140.000 360.402
13150.000 361.720
13160.000 363.101
13170.000 362.276
13180.000 365.336
13190.000 363.264
13200.000 366.504
13210.000 366.862
13220.000 363.992
13230.000 365.767
13240.000 364.781
13250.000 362.617
13260.000 363.635
13270.000 362.574
13280.000 366.296
13290.000 362.804
13300.000 364.562
13310.000 363.273
13320.000 360.153
13330.000 360.721
13340.000 363.388
13350.000 365.876
13360.000 359.278
13370.000 360.245
13380.000 359.158
13390.000 362.226
13400.000 357.586
13410.000 359.172
13420.000 365.094
13430.000 365.747
13440.000 364.426
13450.000 362.611
13460.000 360.466
13470.000 362.666
13480.000 359.861
13490.000 368.111
13500.000 361.867
13510.000 359.096
13520.000 362.504
13530.000 364.703
13540.000 359.989
13550.000 357.551
13560.000 358.271
13570.000 360.963
13580.000 360.015
13590.000 361.813
13600.000 366.338
13610.000 361.853
13620.000 363.418
13630.000 361.126
13640.000 367.190
13650.000 361.577
13660.000 361.472
13670.000 359.965
13680.000 363.257
13690.000 357.230
13700.000 360.465
13710.000 363.099
13720.000 361.058
13730.000 365.305
13740.000 364.260
13750.000 364.657
13760.000 363.356
13770.000 365.781
13780.000 363.420
13790.000 364.423
13800.000 366.043
13810.000 363.454
13820.000 362.810
13830.000 362.315
13840.000 364.043
13850.000 361.800
13860.000 365.685
13870.000 364.169
13880.000 363.774
13890.000 360.544
13900.000 362.678
13910.000 367.657
13920.000 364.208
13930.000 361.698
13940.000 361.094
13950.000 357.861
13960.000 362.039
13970.000 356.612
13980.000 357.740
13990.000 359.626
14000.000 356.889
14010.000 359.065
14020.000 358.739
14030.000 356.316
14040.000 357.355
14050.000 357.352
14060.000 359.551
14070.000 357.063
14080.000 362.275
14090.000 356.569
14100.000 356.373
14110.000 363.059
14120.000 357.593
14130.000 360.865
14140.000 363.929
14150.000 362.658
14160.000 362.026
14170.000 360.953
14180.000 360.126
14190.000 360.090
14200.000 361.496
14210.000 361.432
14220.000 361.691
14230.000 362.707
14240.000 357.173
14250.000 364.745
14260.000 359.711
14270.000 361.337
14280.000 362.383
14290.000 355.782
14300.000 355.765
14310.000 359.397
14320.000 360.419
14330.000 360.966
14340.000 358.971
14350.000 357.516
14360.000 355.494
14370.000 358.335
14380.000 355.826
14390.000 359.867
14400.000 360.531
14410.000 360.952
14420.000 361.911
14430.000 356.550
14440.000 359.248
14450.000 358.552
14460.000 361.967
14470.000 360.589
14480.000 355.821
14490.000 357.487
14500.000 359.994
14510.000 354.789
14520.000 355.617
14530.000 355.505
14540.000 354.781
14550.000 353.226
14560.000 355.289
14570.000 358.135
14580.000 356.903
14590.000 353.606
14600.000 359.350
14610.000 357.812
14620.000 355.914
14630.000 355.283
14640.000 353.660
14650.000 355.229
14660.000 352.443
14670.000 357.074
14680.000 358.615
14690.000 354.949
14700.000 358.061
14710.000 358.596
14720.000 357.978
14730.000 356.729
14740.000 357.949
14750.000 357.323
14760.000 360.748
14770.000 357.889
14780.000 357.710
14790.000 354.724
14800.000 356.843
14810.000 356.492
14820.000 355.001
14830.000 356.846
14840.000 352.366
14850.000 354.038
14860.000 354.899
14870.000 353.981
14880.000 356.393
14890.000 350.903
14900.000 353.179
14910.000 353.180
14920.000 352.502
14930.000 353.241
14940.000 357.454
14950.000 353.144
14960.000 352.817
14970.000 352.489
14980.000 356.817
14990.000 347.357
15000.000 355.588
15010.000 351.640
15020.000 352.536
15030.000 356.531
15040.000 356.330
15050.000 356.852
15060.000 355.749
15070.000 357.676
15080.000 358.670
15090.000 357.083
15100.000 357.136
15110.000 357.295
15120.000 355.355
15130.000 359.563
15140.000 362.611
15150.000 355.993
15160.000 363.073
15170.000 358.584
15180.000 360.586
15190.000 363.009
15200.000 362.939
15210.000 360.081
15220.000 356.510
15230.000 356.748
15240.000 359.446
15250.000 361.778
15260.000 362.061
15270.000 359.008
15280.000 360.340
15290.000 357.805
15300.000 361.294
15310.000 362.619
15320.000 361.287
15330.000 363.090
15340.000 360.421
15350.000 361.020
15360.000 363.222
15370.000 358.192
15380.000 360.367
15390.000 359.051
15400.000 361.453
15410.000 363.973
15420.000 359.383
15430.000 362.000
15440.000 362.902
15450.000 358.612
15460.000 361.067
15470.000 357.978
15480.000 357.019
15490.000 356.756
15500.000 357.180
15510.000 359.195
15520.000 357.162
15530.000 355.988
15540.000 360.842
15550.000 358.863
15560.000 358.804
15570.000 362.094
15580.000 360.466
15590.000 364.600
15600.000 361.492
15610.000 360.485
15620.000 362.631
15630.000 358.299
15640.000 358.737
15650.000 358.372
15660.000 355.483
15670.000 359.878
15680.000 360.254
15690.000 361.695
15700.000 358.373
15710.000 356.864
15720.000 359.935
15730.000 355.965
15740.000 361.654
15750.000 358.941
15760.000 359.091
15770.000 357.709
15780.000 361.859
15790.000 357.945
15800.000 352.711
15810.000 356.918
15820.000 361.575
15830.000 353.092
15840.000 354.617
15850.000 357.145
15860.000 356.417
15870.000 354.972
15880.000 356.039
15890.000 357.925
15900.000 353.460
15910.000 355.233
15920.000 357.166
15930.000 350.801
15940.000 354.450
15950.000 354.101
15960.000 357.295
15970.000 352.836
15980.000 355.439
15990.000 358.266
16000.000 357.592
16010.000 354.652
16020.000 353.343
16030.000 354.924
16040.000 355.559
16050.000 359.605
16060.000 356.100
16070.000 355.447
16080.000 355.307
16090.000 354.927
16100.000 354.850
16110.000 361.175
16120.000 354.182
16130.000 355.932
16140.000 358.346
16150.000 354.915
16160.000 351.565
16170.000 356.800
16180.000 355.358
16190.000 354.360
16200.000 349.349
16210.000 351.245
16220.000 352.146
16230.000 354.517
16240.000 354.109
16250.000 353.356
16260.000 354.594
16270.000 353.968
16280.000 357.947
16290.000 357.342
16300.000 354.721
16310.000 356.494
16320.000 355.419
16330.000 354.331
16340.000 355.835
16350.000 356.693
16360.000 355.291
16370.000 358.383
16380.000 357.702
16390.000 356.312
16400.000 351.927
16410.000 359.330
16420.000 356.106
16430.000 353.341
16440.000 351.843
16450.000 352.091
16460.000 351.520
16470.000 356.354
16480.000 352.473
16490.000 351.930
16500.000 355.233
16510.000 354.776
16520.000 352.229
16530.000 355.445
16540.000 354.230
16550.000 352.201
16560.000 355.003
16570.000 357.417
16580.000 355.762
16590.000 355.453
16600.000 353.857
16610.000 357.749
16620.000 355.629
16630.000 356.211
16640.000 353.024
16650.000 351.821
16660.000 356.205
16670.000 353.327
16680.000 351.934
16690.000 354.819
16700.000 349.701
16710.000 354.072
16720.000 356.207
16730.000 351.871
16740.000 355.793
16750.000 353.789
16760.000 355.268
16770.000 356.511
16780.000 355.684
16790.000 356.349
16800.000 356.533
16810.000 360.735
16820.000 355.326
16830.000 352.821
16840.000 354.408
16850.000 350.982
16860.000 357.510
16870.000 354.787
16880.000 352.772
16890.000 354.621
16900.000 355.519
16910.000 351.797
16920.000 352.895
16930.000 353.887
16940.000 355.455
16950.000 356.747
16960.000 358.350
16970.000 361.308
16980.000 352.999
16990.000 358.637
17000.000 355.935
17010.000 355.946
17020.000 357.722
17030.000 358.423
17040.000 360.816
17050.000 358.720
17060.000 356.937
17070.000 358.344
17080.000 357.835
17090.000 355.845
17100.000 355.579
17110.000 357.400
17120.000 358.037
17130.000 353.506
17140.000 355.473
17150.000 353.914
17160.000 355.005
17170.000 356.866
17180.000 357.451
17190.000 355.149
17200.000 356.755
17210.000 355.408
17220.000 355.232
17230.000 353.902
17240.000 354.970
17250.000 358.429
17260.000 357.671
17270.000 359.295
17280.000 357.815
17290.000 359.546
17300.000 354.939
17310.000 357.198
17320.000 354.151
17330.000 355.356
17340.000 356.604
17350.000 355.656
17360.000 355.035
17370.000 357.781
17380.000 360.085
17390.000 361.011
17400.000 360.610
17410.000 357.110
17420.000 356.988
17430.000 360.875
17440.000 357.977
17450.000 361.203
17460.000 359.597
17470.000 356.394
17480.000 356.496
17490.000 360.957
17500.000 358.634
17510.000 356.894
17520.000 356.962
17530.000 358.602
17540.000 356.315
17550.000 354.734
17560.000 356.096
17570.000 355.233
17580.000 357.212
17590.000 359.700
17600.000 353.289
17610.000 359.736
17620.000 352.737
17630.000 357.441
17640.000 358.329
17650.000 355.084
17660.000 354.589
17670.000 354.755
17680.000 360.532
17690.000 358.610
17700.000 362.233
17710.000 359.398
17720.000 359.692
17730.000 357.520
17740.000 360.144
17750.000 361.114
17760.000 358.535
17770.000 361.496
17780.000 364.371
17790.000 362.082
17800.000 358.513
17810.000 363.959
17820.000 361.095
17830.000 363.341
17840.000 356.240
17850.000 361.970
17860.000 363.543
17870.000 359.462
17880.000 362.825
17890.000 361.699
17900.000 362.165
17910.000 359.349
17920.000 361.014
17930.000 360.506
17940.000 356.975
17950.000 357.034
17960.000 359.762
17970.000 359.461
17980.000 357.326
17990.000 360.341
18000.000 354.963
18010.000 356.220
18020.000 358.733
18030.000 356.419
18040.000 358.143
18050.000 356.887
18060.000 357.464
18070.000 355.043
18080.000 354.458
18090.000 362.178
18100.000 358.696
18110.000 354.942
18120.000 356.785
18130.000 358.080
18140.000 353.632
18150.000 356.290
18160.000 353.063
18170.000 355.597
18180.000 356.700
18190.000 350.897
18200.000 360.062
18210.000 359.203
18220.000 356.739
18230.000 357.250
18240.000 354.596
18250.000 357.010
18260.000 357.469
18270.000 357.134
18280.000 349.544
18290.000 353.065
18300.000 354.917
18310.000 352.877
18320.000 355.822
18330.000 353.104
18340.000 354.383
18350.000 353.153
18360.000 357.677
18370.000 358.603
18380.000 355.761
18390.000 358.461
18400.000 359.363
18410.000 353.914
18420.000 356.304
18430.000 354.185
18440.000 352.424
18450.000 354.523
18460.000 358.132
18470.000 358.563
18480.000 356.906
18490.000 356.269
18500.000 357.386
18510.000 354.827
18520.000 355.462
18530.000 357.585
18540.000 356.701
18550.000 358.223
18560.000 354.101
18570.000 358.003
18580.000 353.486
18590.000 352.948
18600.000 352.949
18610.000 355.091
18620.000 352.470
18630.000 355.557
18640.000 355.242
18650.000 354.886
18660.000 356.207
18670.000 356.848
18680.000 352.344
18690.000 355.275
18700.000 357.770
18710.000 358.516
18720.000 357.478
18730.000 354.968
18740.000 354.788
18750.000 352.880
18760.000 355.548
18770.000 355.673
18780.000 354.856
18790.000 350.526
18800.000 354.180
18810.000 351.325
18820.000 353.219
18830.000 350.747
18840.000 352.949
18850.000 353.136
18860.000 354.298
18870.000 354.604
18880.000 354.392
18890.000 358.792
18900.000 353.146
18910.000 357.188
18920.000 356.000
18930.000 356.192
18940.000 354.112
18950.000 355.105
18960.000 356.404
18970.000 355.240
18980.000 356.273
18990.000 355.078
19000.000 355.097
19010.000 360.660
19020.000 358.777
19030.000 356.338
19040.000 355.491
19050.000 356.853
19060.000 354.571
19070.000 357.475
19080.000 355.529
19090.000 353.217
19100.000 356.111
19110.000 352.216
19120.000 359.032
19130.000 359.506
19140.000 354.531
19150.000 355.483
19160.000 357.629
19170.000 355.702
19180.000 353.634
19190.000 356.295
19200.000 359.247
19210.000 353.720
19220.000 359.661
19230.000 355.415
19240.000 356.542
19250.000 353.807
19260.000 353.727
19270.000 356.391
19280.000 356.282
19290.000 357.213
19300.000 359.713
19310.000 357.840
19320.000 354.738
19330.000 355.586
19340.000 355.204
19350.000 356.046
19360.000 354.073
19370.000 357.702
19380.000 356.087
19390.000 359.941
19400.000 358.387
19410.000 354.380
19420.000 351.472
19430.000 354.065
19440.000 349.538
19450.000 354.479
19460.000 354.219
19470.000 352.702
19480.000 354.428
19490.000 358.262
19500.000 356.067
19510.000 357.772
19520.000 355.745
19530.000 357.444
19540.000 359.107
19550.000 354.846
19560.000 358.831
19570.000 355.766
19580.000 357.656
19590.000 358.654
19600.000 356.506
19610.000 359.422
19620.000 355.642
19630.000 357.165
19640.000 359.360
19650.000 355.330
19660.000 360.998
19670.000 359.941
19680.000 357.559
19690.000 359.497
19700.000 357.896
19710.000 354.112
19720.000 356.299
19730.000 357.163
19740.000 354.433
19750.000 354.374
19760.000 353.628
[truncated: 8,024 more rows]

## Sheet: SASA_wild_RBD
# This file was created Mon Jul 27 21:59:30 2020
# Created by:
# :-) GROMACS - gmx sasa, VERSION 5.1.4 (-:
#
# Executable: /home/qhjiang/Software/gromacs-5.1.4/bin//gmx
# Data prefix: /home/qhjiang/Software/gromacs-5.1.4
# Command line:
# gmx sasa -f ../md_0_1.xtc -s ../md_0_1.tpr -n ../myindex.ndx -o area_A.xvg
# gmx sasa is part of G R O M A C S:
#
# Getting the Right Output Means no Artefacts in Calculating Stuff
#
@ title "Solvent Accessible Surface"
@ xaxis label "Time (ps)"
@ yaxis label "Area (nm\S2\N)"
@TYPE xy
@ view 0.15, 0.15, 0.75, 0.85
@ legend on
@ legend box on
@ legend loctype view
@ legend 0.78, 0.8
@ legend length 2
@ s0 legend "Total"
0.000 260.390
10.000 266.012
20.000 268.378
30.000 265.714
40.000 267.028
50.000 266.281
60.000 265.110
70.000 265.500
80.000 266.936
90.000 268.640
100.000 266.174
110.000 268.712
120.000 273.058
130.000 269.734
140.000 268.893
150.000 268.434
160.000 270.198
170.000 271.633
180.000 268.555
190.000 271.118
200.000 268.208
210.000 270.321
220.000 268.235
230.000 267.280
240.000 270.991
250.000 268.586
260.000 270.833
270.000 269.736
280.000 270.646
290.000 267.006
300.000 266.562
310.000 269.442
320.000 269.760
330.000 269.387
340.000 268.959
350.000 270.844
360.000 271.446
370.000 270.870
380.000 271.238
390.000 267.829
400.000 268.873
410.000 269.552
420.000 271.554
430.000 271.184
440.000 269.635
450.000 268.051
460.000 272.506
470.000 270.706
480.000 272.359
490.000 267.406
500.000 270.380
510.000 271.537
520.000 270.161
530.000 271.652
540.000 273.002
550.000 269.754
560.000 268.629
570.000 270.820
580.000 270.116
590.000 273.210
600.000 275.120
610.000 270.572
620.000 274.898
630.000 275.727
640.000 275.331
650.000 273.725
660.000 272.068
670.000 273.353
680.000 273.618
690.000 270.909
700.000 269.574
710.000 271.460
720.000 271.334
730.000 270.017
740.000 268.980
750.000 273.642
760.000 269.482
770.000 270.804
780.000 270.581
790.000 270.633
800.000 272.104
810.000 270.443
820.000 271.350
830.000 271.408
840.000 273.557
850.000 270.345
860.000 271.834
870.000 269.683
880.000 276.124
890.000 271.192
900.000 271.980
910.000 271.734
920.000 271.832
930.000 271.573
940.000 274.338
950.000 270.850
960.000 273.848
970.000 275.216
980.000 269.982
990.000 274.333
1000.000 276.134
1010.000 272.975
1020.000 271.113
1030.000 276.092
1040.000 276.962
1050.000 274.369
1060.000 272.859
1070.000 270.089
1080.000 270.516
1090.000 273.201
1100.000 275.347
1110.000 273.870
1120.000 271.658
1130.000 271.200
1140.000 273.081
1150.000 272.918
1160.000 270.979
1170.000 268.171
1180.000 268.535
1190.000 275.339
1200.000 273.542
1210.000 274.386
1220.000 273.104
1230.000 272.127
1240.000 268.185
1250.000 270.924
1260.000 268.473
1270.000 271.134
1280.000 274.486
1290.000 272.124
1300.000 273.243
1310.000 274.756
1320.000 274.042
1330.000 275.605
1340.000 275.741
1350.000 272.569
1360.000 272.066
1370.000 275.971
1380.000 274.976
1390.000 272.632
1400.000 277.543
1410.000 270.877
1420.000 274.566
1430.000 275.918
1440.000 274.152
1450.000 272.940
1460.000 277.075
1470.000 276.198
1480.000 275.792
1490.000 272.100
1500.000 277.152
1510.000 276.267
1520.000 272.130
1530.000 274.277
1540.000 272.407
1550.000 275.757
1560.000 276.188
1570.000 277.190
1580.000 272.027
1590.000 270.705
1600.000 271.519
1610.000 267.421
1620.000 269.802
1630.000 272.794
1640.000 273.914
1650.000 274.415
1660.000 279.878
1670.000 274.433
1680.000 279.750
1690.000 275.912
1700.000 273.920
1710.000 276.041
1720.000 276.409
1730.000 274.768
1740.000 274.944
1750.000 274.552
1760.000 278.448
1770.000 274.314
1780.000 275.262
1790.000 275.217
1800.000 276.347
1810.000 276.889
1820.000 276.075
1830.000 275.396
1840.000 273.171
1850.000 273.759
1860.000 271.459
1870.000 272.378
1880.000 273.405
1890.000 273.411
1900.000 276.646
1910.000 276.619
1920.000 275.303
1930.000 270.877
1940.000 275.105
1950.000 276.671
1960.000 276.484
1970.000 275.440
1980.000 273.584
1990.000 273.660
2000.000 274.437
2010.000 271.917
2020.000 277.911
2030.000 275.466
2040.000 276.117
2050.000 279.824
2060.000 276.090
2070.000 278.893
2080.000 277.095
2090.000 275.563
2100.000 273.090
2110.000 279.132
2120.000 277.095
2130.000 279.333
2140.000 279.571
2150.000 279.273
2160.000 275.116
2170.000 280.533
2180.000 277.662
2190.000 277.306
2200.000 275.055
2210.000 274.664
2220.000 276.511
2230.000 272.883
2240.000 274.551
2250.000 276.884
2260.000 281.104
2270.000 277.361
2280.000 280.296
2290.000 278.699
2300.000 279.467
2310.000 279.767
2320.000 281.835
2330.000 275.872
2340.000 277.181
2350.000 275.136
2360.000 277.968
2370.000 275.076
2380.000 277.561
2390.000 278.834
2400.000 279.223
2410.000 282.270
2420.000 281.378
2430.000 281.300
2440.000 281.663
2450.000 278.694
2460.000 274.975
2470.000 277.999
2480.000 279.218
2490.000 277.895
2500.000 280.680
2510.000 281.159
2520.000 281.743
2530.000 281.751
2540.000 275.096
2550.000 280.573
2560.000 279.756
2570.000 279.850
2580.000 281.230
2590.000 280.255
2600.000 281.094
2610.000 277.997
2620.000 277.279
2630.000 278.044
2640.000 279.519
2650.000 277.607
2660.000 274.439
2670.000 276.746
2680.000 279.875
2690.000 279.883
2700.000 278.834
2710.000 281.219
2720.000 279.647
2730.000 281.404
2740.000 278.721
2750.000 279.460
2760.000 276.454
2770.000 279.024
2780.000 276.595
2790.000 277.941
2800.000 278.081
2810.000 281.908
2820.000 276.388
2830.000 273.276
2840.000 275.776
2850.000 278.635
2860.000 278.188
2870.000 274.936
2880.000 276.364
2890.000 278.145
2900.000 277.587
2910.000 280.844
2920.000 279.626
2930.000 276.359
2940.000 279.698
2950.000 280.380
2960.000 281.546
2970.000 282.124
2980.000 280.498
2990.000 280.633
3000.000 279.416
3010.000 280.536
3020.000 275.711
3030.000 280.028
3040.000 281.543
3050.000 277.574
3060.000 274.331
3070.000 276.202
3080.000 277.237
3090.000 276.682
3100.000 276.276
3110.000 278.073
3120.000 273.124
3130.000 277.462
3140.000 276.617
3150.000 280.303
3160.000 278.347
3170.000 278.003
3180.000 276.872
3190.000 276.795
3200.000 278.513
3210.000 277.374
3220.000 280.017
3230.000 278.463
3240.000 276.926
3250.000 277.835
3260.000 274.337
3270.000 274.735
3280.000 275.912
3290.000 276.765
3300.000 278.628
3310.000 274.319
3320.000 277.655
3330.000 275.368
3340.000 274.934
3350.000 278.220
3360.000 276.218
3370.000 276.018
3380.000 275.053
3390.000 276.756
3400.000 276.041
3410.000 278.382
3420.000 280.293
3430.000 275.825
3440.000 274.825
3450.000 276.952
3460.000 277.307
3470.000 279.971
3480.000 277.708
3490.000 278.026
3500.000 274.691
3510.000 277.362
3520.000 280.697
3530.000 279.123
3540.000 276.139
3550.000 277.967
3560.000 277.339
3570.000 277.498
3580.000 274.998
3590.000 277.319
3600.000 276.700
3610.000 277.399
3620.000 276.619
3630.000 276.608
3640.000 275.424
3650.000 274.129
3660.000 273.707
3670.000 276.181
3680.000 273.215
3690.000 273.858
3700.000 279.241
3710.000 275.286
3720.000 275.401
3730.000 280.578
3740.000 273.649
3750.000 274.565
3760.000 275.790
3770.000 276.321
3780.000 276.883
3790.000 277.423
3800.000 275.054
3810.000 276.931
3820.000 276.640
3830.000 275.677
3840.000 277.346
3850.000 277.588
3860.000 276.666
3870.000 276.675
3880.000 278.547
3890.000 277.143
3900.000 275.954
3910.000 277.919
3920.000 279.564
3930.000 277.878
3940.000 277.086
3950.000 275.958
3960.000 277.518
3970.000 278.608
3980.000 277.819
3990.000 276.743
4000.000 279.987
4010.000 271.996
4020.000 277.213
4030.000 275.699
4040.000 275.736
4050.000 271.414
4060.000 274.868
4070.000 275.972
4080.000 277.356
4090.000 275.532
4100.000 277.446
4110.000 274.033
4120.000 277.662
4130.000 276.512
4140.000 278.963
4150.000 278.461
4160.000 277.924
4170.000 277.398
4180.000 274.413
4190.000 278.306
4200.000 274.036
4210.000 277.220
4220.000 276.458
4230.000 276.641
4240.000 276.415
4250.000 274.705
4260.000 276.545
4270.000 273.946
4280.000 274.165
4290.000 276.482
4300.000 276.011
4310.000 276.365
4320.000 277.556
4330.000 276.071
4340.000 277.526
4350.000 279.796
4360.000 277.128
4370.000 275.997
4380.000 279.307
4390.000 274.725
4400.000 278.567
4410.000 272.118
4420.000 276.963
4430.000 274.674
4440.000 276.296
4450.000 274.011
4460.000 274.660
4470.000 273.184
4480.000 275.930
4490.000 272.995
4500.000 269.936
4510.000 272.843
4520.000 271.722
4530.000 273.615
4540.000 271.232
4550.000 274.446
4560.000 272.152
4570.000 277.067
4580.000 273.819
4590.000 276.371
4600.000 278.595
4610.000 274.346
4620.000 276.892
4630.000 277.834
4640.000 274.107
4650.000 277.118
4660.000 277.570
4670.000 274.019
4680.000 274.657
4690.000 276.048
4700.000 275.950
4710.000 278.567
4720.000 274.496
4730.000 275.989
4740.000 275.060
4750.000 276.814
4760.000 280.878
4770.000 275.011
4780.000 276.016
4790.000 275.463
4800.000 271.805
4810.000 272.841
4820.000 273.257
4830.000 272.573
4840.000 271.498
4850.000 273.546
4860.000 274.704
4870.000 272.608
4880.000 273.038
4890.000 272.740
4900.000 272.492
4910.000 274.848
4920.000 276.353
4930.000 276.028
4940.000 272.108
4950.000 276.635
4960.000 275.298
4970.000 278.032
4980.000 278.323
4990.000 276.056
5000.000 277.465
5010.000 270.210
5020.000 272.037
5030.000 276.119
5040.000 274.159
5050.000 272.120
5060.000 274.821
5070.000 272.704
5080.000 272.218
5090.000 271.388
5100.000 274.235
5110.000 275.842
5120.000 277.125
5130.000 276.544
5140.000 274.172
5150.000 278.072
5160.000 277.811
5170.000 277.356
5180.000 277.593
5190.000 276.273
5200.000 279.165
5210.000 274.679
5220.000 274.372
5230.000 273.247
5240.000 276.321
5250.000 276.413
5260.000 273.191
5270.000 276.359
5280.000 273.444
5290.000 278.306
5300.000 276.413
5310.000 273.628
5320.000 276.752
5330.000 272.244
5340.000 279.748
5350.000 274.905
5360.000 273.449
5370.000 277.364
5380.000 277.607
5390.000 277.050
5400.000 279.056
5410.000 274.637
5420.000 273.556
5430.000 275.624
5440.000 274.867
5450.000 274.792
5460.000 274.078
5470.000 273.391
5480.000 272.573
5490.000 276.854
5500.000 274.975
5510.000 274.577
5520.000 276.429
5530.000 276.771
5540.000 273.852
5550.000 276.755
5560.000 276.552
5570.000 279.827
5580.000 276.062
5590.000 275.742
5600.000 275.663
5610.000 274.813
5620.000 281.129
5630.000 277.697
5640.000 275.160
5650.000 274.157
5660.000 272.577
5670.000 270.592
5680.000 273.363
5690.000 273.973
5700.000 278.893
5710.000 277.527
5720.000 273.531
5730.000 273.050
5740.000 274.525
5750.000 276.613
5760.000 275.141
5770.000 276.422
5780.000 277.435
5790.000 277.666
5800.000 274.530
5810.000 271.977
5820.000 274.029
5830.000 274.477
5840.000 277.304
5850.000 275.083
5860.000 276.934
5870.000 277.191
5880.000 273.653
5890.000 279.290
5900.000 276.396
5910.000 275.929
5920.000 274.012
5930.000 275.334
5940.000 277.449
5950.000 270.728
5960.000 273.965
5970.000 275.168
5980.000 273.508
5990.000 272.335
6000.000 273.665
6010.000 273.198
6020.000 271.044
6030.000 275.560
6040.000 275.420
6050.000 271.950
6060.000 274.745
6070.000 270.756
6080.000 270.999
6090.000 272.604
6100.000 272.716
6110.000 273.817
6120.000 272.941
6130.000 272.965
6140.000 270.263
6150.000 273.042
6160.000 270.898
6170.000 272.419
6180.000 273.654
6190.000 274.817
6200.000 274.488
6210.000 271.348
6220.000 274.841
6230.000 271.867
6240.000 271.155
6250.000 273.369
6260.000 274.482
6270.000 271.595
6280.000 271.639
6290.000 270.573
6300.000 272.144
6310.000 271.505
6320.000 270.277
6330.000 268.749
6340.000 268.102
6350.000 271.343
6360.000 272.640
6370.000 270.283
6380.000 267.160
6390.000 272.827
6400.000 271.220
6410.000 270.059
6420.000 274.003
6430.000 273.508
6440.000 273.830
6450.000 271.830
6460.000 274.239
6470.000 271.195
6480.000 272.166
6490.000 272.967
6500.000 272.879
6510.000 269.751
6520.000 271.039
6530.000 267.897
6540.000 268.307
6550.000 272.287
6560.000 271.506
6570.000 277.201
6580.000 276.499
6590.000 272.200
6600.000 272.988
6610.000 278.196
6620.000 275.333
6630.000 277.486
6640.000 272.736
6650.000 275.561
6660.000 276.027
6670.000 275.836
6680.000 276.290
6690.000 272.373
6700.000 275.014
6710.000 274.571
6720.000 274.506
6730.000 274.717
6740.000 271.394
6750.000 274.871
6760.000 276.991
6770.000 274.836
6780.000 275.593
6790.000 275.579
6800.000 275.592
6810.000 272.839
6820.000 272.098
6830.000 276.621
6840.000 272.541
6850.000 274.849
6860.000 277.133
6870.000 275.546
6880.000 275.589
6890.000 275.093
6900.000 273.209
6910.000 276.769
6920.000 275.831
6930.000 273.374
6940.000 271.235
6950.000 274.245
6960.000 274.057
6970.000 276.764
6980.000 273.004
6990.000 275.443
7000.000 276.487
7010.000 276.982
7020.000 276.354
7030.000 275.031
7040.000 271.083
7050.000 273.878
7060.000 271.915
7070.000 272.007
7080.000 271.983
7090.000 270.691
7100.000 268.094
7110.000 273.890
7120.000 267.381
7130.000 271.946
7140.000 271.842
7150.000 272.420
7160.000 271.650
7170.000 274.941
7180.000 272.138
7190.000 273.690
7200.000 271.966
7210.000 276.634
7220.000 271.678
7230.000 272.112
7240.000 274.067
7250.000 272.096
7260.000 272.611
7270.000 270.577
7280.000 270.959
7290.000 274.389
7300.000 274.642
7310.000 270.238
7320.000 273.252
7330.000 272.236
7340.000 270.279
7350.000 276.747
7360.000 274.966
7370.000 270.540
7380.000 271.926
7390.000 272.305
7400.000 272.729
7410.000 274.093
7420.000 274.261
7430.000 270.035
7440.000 274.697
7450.000 274.456
7460.000 275.989
7470.000 275.911
7480.000 273.529
7490.000 275.803
7500.000 273.328
7510.000 273.723
7520.000 272.777
7530.000 273.618
7540.000 272.517
7550.000 272.795
7560.000 272.238
7570.000 271.827
7580.000 274.370
7590.000 268.926
7600.000 270.318
7610.000 271.608
7620.000 270.356
7630.000 269.792
7640.000 268.357
7650.000 268.413
7660.000 270.270
7670.000 270.822
7680.000 268.318
7690.000 269.011
7700.000 271.338
7710.000 270.079
7720.000 275.152
7730.000 273.246
7740.000 274.928
7750.000 275.632
7760.000 272.457
7770.000 270.944
7780.000 270.387
7790.000 273.897
7800.000 273.169
7810.000 273.969
7820.000 271.498
7830.000 277.276
7840.000 272.055
7850.000 272.474
7860.000 275.591
7870.000 274.729
7880.000 271.916
7890.000 273.346
7900.000 272.839
7910.000 271.254
7920.000 273.046
7930.000 274.934
7940.000 271.452
7950.000 275.453
7960.000 271.857
7970.000 272.613
7980.000 272.753
7990.000 273.460
8000.000 270.628
8010.000 273.187
8020.000 270.491
8030.000 271.609
8040.000 268.609
8050.000 271.286
8060.000 270.729
8070.000 270.337
8080.000 269.971
8090.000 268.970
8100.000 273.238
8110.000 268.691
8120.000 269.733
8130.000 274.742
8140.000 274.241
8150.000 274.636
8160.000 274.591
8170.000 269.504
8180.000 271.463
8190.000 272.613
8200.000 274.069
8210.000 272.041
8220.000 270.228
8230.000 273.976
8240.000 269.297
8250.000 273.613
8260.000 270.693
8270.000 270.758
8280.000 274.258
8290.000 268.674
8300.000 273.893
8310.000 273.651
8320.000 272.107
8330.000 274.055
8340.000 274.727
8350.000 273.487
8360.000 272.391
8370.000 273.177
8380.000 274.557
8390.000 272.108
8400.000 272.867
8410.000 271.755
8420.000 273.041
8430.000 271.591
8440.000 267.178
8450.000 271.962
8460.000 270.524
8470.000 272.772
8480.000 269.380
8490.000 271.044
8500.000 277.413
8510.000 273.559
8520.000 274.640
8530.000 272.579
8540.000 272.724
8550.000 269.387
8560.000 272.284
8570.000 272.740
8580.000 272.148
8590.000 270.249
8600.000 273.190
8610.000 271.912
8620.000 272.416
8630.000 271.711
8640.000 271.746
8650.000 270.756
8660.000 274.892
8670.000 270.847
8680.000 273.419
8690.000 271.148
8700.000 272.918
8710.000 270.953
8720.000 273.933
8730.000 273.166
8740.000 271.930
8750.000 269.615
8760.000 274.080
8770.000 270.954
8780.000 272.717
8790.000 270.811
8800.000 273.457
8810.000 275.486
8820.000 275.831
8830.000 274.628
8840.000 270.883
8850.000 271.815
8860.000 268.623
8870.000 271.588
8880.000 269.867
8890.000 271.653
8900.000 271.610
8910.000 270.390
8920.000 274.282
8930.000 272.290
8940.000 274.390
8950.000 271.774
8960.000 271.059
8970.000 272.848
8980.000 276.641
8990.000 272.061
9000.000 270.768
9010.000 271.136
9020.000 272.319
9030.000 272.439
9040.000 274.261
9050.000 269.779
9060.000 271.684
9070.000 274.278
9080.000 270.306
9090.000 270.073
9100.000 272.776
9110.000 269.775
9120.000 271.986
9130.000 273.608
9140.000 271.081
9150.000 269.996
9160.000 271.127
9170.000 268.530
9180.000 272.523
9190.000 272.159
9200.000 270.782
9210.000 269.621
9220.000 269.697
9230.000 268.868
9240.000 268.956
9250.000 270.295
9260.000 269.840
9270.000 266.907
9280.000 267.212
9290.000 264.114
9300.000 266.266
9310.000 267.732
9320.000 268.451
9330.000 272.400
9340.000 267.452
9350.000 266.656
9360.000 263.906
9370.000 268.837
9380.000 266.152
9390.000 268.303
9400.000 267.141
9410.000 264.951
9420.000 264.971
9430.000 269.348
9440.000 267.865
9450.000 267.222
9460.000 268.093
9470.000 266.945
9480.000 266.127
9490.000 266.619
9500.000 269.989
9510.000 267.956
9520.000 268.599
9530.000 267.717
9540.000 266.809
9550.000 265.877
9560.000 266.858
9570.000 260.885
9580.000 265.497
9590.000 267.267
9600.000 267.461
9610.000 267.432
9620.000 268.757
9630.000 266.038
9640.000 269.168
9650.000 265.774
9660.000 265.456
9670.000 271.131
9680.000 266.669
9690.000 266.150
9700.000 269.440
9710.000 268.595
9720.000 267.437
9730.000 270.723
9740.000 267.992
9750.000 269.387
9760.000 269.735
9770.000 267.139
9780.000 266.720
9790.000 268.154
9800.000 270.933
9810.000 270.583
9820.000 269.710
9830.000 271.376
9840.000 269.225
9850.000 268.497
9860.000 267.450
9870.000 269.083
9880.000 271.837
9890.000 266.963
9900.000 270.110
9910.000 270.391
9920.000 272.061
9930.000 266.046
9940.000 268.801
9950.000 269.898
9960.000 272.573
9970.000 271.765
9980.000 272.899
9990.000 277.599
10000.000 270.786
10010.000 270.952
10020.000 270.691
10030.000 272.443
10040.000 270.245
10050.000 270.847
10060.000 276.502
10070.000 267.136
10080.000 273.099
10090.000 270.798
10100.000 273.346
10110.000 276.549
10120.000 268.584
10130.000 273.094
10140.000 270.300
10150.000 274.232
10160.000 272.636
10170.000 271.540
10180.000 272.509
10190.000 272.121
10200.000 273.967
10210.000 272.071
10220.000 270.836
10230.000 270.888
10240.000 272.674
10250.000 270.837
10260.000 271.266
10270.000 269.378
10280.000 270.734
10290.000 271.998
10300.000 272.193
10310.000 269.336
10320.000 267.326
10330.000 270.639
10340.000 271.323
10350.000 271.203
10360.000 271.300
10370.000 270.505
10380.000 271.142
10390.000 270.885
10400.000 269.967
10410.000 274.145
10420.000 268.911
10430.000 270.637
10440.000 270.278
10450.000 268.660
10460.000 270.241
10470.000 270.728
10480.000 268.587
10490.000 269.703
10500.000 267.196
10510.000 265.297
10520.000 270.122
10530.000 268.651
10540.000 266.875
10550.000 267.579
10560.000 269.686
10570.000 268.952
10580.000 270.901
10590.000 271.185
10600.000 270.527
10610.000 272.130
10620.000 269.289
10630.000 267.303
10640.000 268.279
10650.000 270.365
10660.000 271.008
10670.000 267.601
10680.000 266.588
10690.000 268.333
10700.000 265.244
10710.000 267.943
10720.000 263.858
10730.000 268.963
10740.000 267.649
10750.000 269.376
10760.000 268.191
10770.000 269.198
10780.000 269.098
10790.000 270.192
10800.000 268.295
10810.000 266.491
10820.000 271.848
10830.000 270.698
10840.000 272.437
10850.000 271.159
10860.000 267.470
10870.000 267.982
10880.000 271.411
10890.000 269.965
10900.000 271.094
10910.000 270.540
10920.000 268.647
10930.000 267.606
10940.000 269.477
10950.000 269.027
10960.000 269.606
10970.000 268.808
10980.000 269.798
10990.000 267.760
11000.000 267.311
11010.000 268.923
11020.000 270.797
11030.000 270.348
11040.000 267.491
11050.000 268.307
11060.000 268.719
11070.000 270.463
11080.000 271.322
11090.000 271.558
11100.000 269.526
11110.000 267.123
11120.000 267.786
11130.000 266.563
11140.000 270.709
11150.000 269.743
11160.000 271.532
11170.000 270.946
11180.000 269.419
11190.000 269.612
11200.000 267.645
11210.000 271.527
11220.000 272.157
11230.000 274.741
11240.000 273.919
11250.000 272.069
11260.000 271.005
11270.000 270.828
11280.000 274.694
11290.000 273.653
11300.000 275.049
11310.000 270.741
11320.000 275.418
11330.000 273.175
11340.000 275.035
11350.000 274.788
11360.000 271.569
11370.000 271.860
11380.000 273.837
11390.000 277.874
11400.000 275.749
11410.000 272.582
11420.000 273.620
11430.000 274.831
11440.000 270.837
11450.000 270.704
11460.000 273.783
11470.000 270.229
11480.000 273.059
11490.000 276.975
11500.000 273.788
11510.000 271.912
11520.000 272.487
11530.000 273.117
11540.000 274.020
11550.000 273.277
11560.000 277.319
11570.000 278.771
11580.000 276.666
11590.000 273.663
11600.000 274.577
11610.000 270.628
11620.000 273.573
11630.000 274.591
11640.000 273.505
11650.000 272.602
11660.000 271.924
11670.000 276.912
11680.000 274.005
11690.000 271.821
11700.000 275.120
11710.000 275.215
11720.000 276.286
11730.000 274.989
11740.000 273.516
11750.000 271.645
11760.000 274.498
11770.000 276.314
11780.000 274.752
11790.000 278.309
11800.000 274.956
11810.000 274.015
11820.000 275.325
11830.000 269.182
11840.000 270.654
11850.000 270.420
11860.000 274.211
11870.000 275.513
11880.000 273.264
11890.000 272.010
11900.000 273.833
11910.000 272.172
11920.000 272.768
11930.000 273.114
11940.000 271.536
11950.000 270.335
11960.000 271.942
11970.000 271.260
11980.000 271.832
11990.000 270.382
12000.000 272.363
12010.000 272.849
12020.000 274.636
12030.000 272.915
12040.000 269.585
12050.000 272.383
12060.000 270.129
12070.000 270.079
12080.000 268.814
12090.000 273.787
12100.000 269.556
12110.000 269.511
12120.000 272.737
12130.000 270.727
12140.000 272.357
12150.000 269.826
12160.000 269.293
12170.000 270.177
12180.000 270.219
12190.000 268.263
12200.000 269.382
12210.000 270.244
12220.000 268.818
12230.000 268.541
12240.000 270.277
12250.000 272.046
12260.000 272.754
12270.000 274.364
12280.000 269.383
12290.000 271.244
12300.000 269.158
12310.000 268.592
12320.000 270.477
12330.000 270.872
12340.000 269.503
12350.000 269.820
12360.000 271.476
12370.000 270.218
12380.000 272.586
12390.000 271.441
12400.000 269.508
12410.000 272.157
12420.000 272.571
12430.000 270.326
12440.000 271.499
12450.000 272.527
12460.000 268.056
12470.000 268.965
12480.000 274.399
12490.000 269.337
12500.000 271.032
12510.000 270.792
12520.000 270.744
12530.000 272.738
12540.000 271.222
12550.000 272.943
12560.000 273.919
12570.000 269.692
12580.000 273.938
12590.000 273.361
12600.000 273.124
12610.000 271.937
12620.000 274.255
12630.000 274.210
12640.000 274.430
12650.000 273.509
12660.000 272.708
12670.000 271.570
12680.000 271.602
12690.000 271.404
12700.000 274.862
12710.000 271.895
12720.000 276.008
12730.000 270.350
12740.000 272.566
12750.000 273.302
12760.000 273.727
12770.000 272.832
12780.000 272.907
12790.000 272.151
12800.000 271.992
12810.000 273.064
12820.000 272.807
12830.000 268.563
12840.000 268.429
12850.000 272.402
12860.000 269.365
12870.000 271.996
12880.000 271.531
12890.000 270.234
12900.000 271.591
12910.000 269.692
12920.000 273.775
12930.000 271.702
12940.000 272.588
12950.000 269.080
12960.000 268.817
12970.000 267.355
12980.000 270.209
12990.000 271.618
13000.000 269.150
13010.000 270.658
13020.000 270.658
13030.000 271.201
13040.000 274.134
13050.000 271.213
13060.000 271.612
13070.000 270.916
13080.000 272.926
13090.000 272.897
13100.000 275.165
13110.000 272.758
13120.000 273.459
13130.000 271.903
13140.000 274.737
13150.000 273.205
13160.000 273.366
13170.000 273.094
13180.000 274.696
13190.000 274.661
13200.000 274.277
13210.000 276.410
13220.000 273.141
13230.000 274.974
13240.000 274.500
13250.000 272.218
13260.000 272.646
13270.000 272.036
13280.000 275.888
13290.000 271.726
13300.000 273.536
13310.000 272.396
13320.000 270.662
13330.000 271.242
13340.000 273.483
13350.000 275.304
13360.000 271.107
13370.000 271.015
13380.000 270.276
13390.000 270.767
13400.000 265.506
13410.000 269.631
13420.000 270.456
13430.000 272.897
13440.000 271.024
13450.000 272.384
13460.000 271.431
13470.000 271.690
13480.000 270.731
13490.000 278.539
13500.000 269.813
13510.000 270.223
13520.000 272.833
13530.000 273.876
13540.000 271.489
13550.000 272.489
13560.000 267.009
13570.000 271.684
13580.000 269.906
13590.000 272.015
13600.000 276.757
13610.000 272.050
13620.000 273.243
13630.000 271.562
13640.000 276.316
13650.000 272.213
13660.000 274.469
13670.000 271.642
13680.000 275.453
13690.000 271.306
13700.000 272.199
13710.000 274.742
13720.000 273.834
13730.000 274.834
13740.000 275.275
13750.000 274.137
13760.000 274.736
13770.000 278.992
13780.000 275.700
13790.000 276.132
13800.000 277.898
13810.000 276.080
13820.000 273.119
13830.000 274.948
13840.000 275.174
13850.000 274.599
13860.000 275.373
13870.000 274.588
13880.000 274.354
13890.000 272.112
13900.000 271.552
13910.000 276.829
13920.000 273.853
13930.000 271.264
13940.000 275.306
13950.000 270.020
13960.000 274.487
13970.000 271.046
13980.000 270.711
13990.000 271.713
14000.000 270.982
14010.000 273.526
14020.000 272.648
14030.000 268.898
14040.000 272.031
14050.000 270.364
14060.000 272.305
14070.000 270.871
14080.000 274.249
14090.000 271.074
14100.000 269.899
14110.000 276.519
14120.000 271.155
14130.000 272.316
14140.000 274.373
14150.000 274.775
14160.000 274.673
14170.000 273.774
14180.000 272.551
14190.000 272.453
14200.000 273.710
14210.000 272.491
14220.000 273.868
14230.000 275.253
14240.000 269.987
14250.000 276.592
14260.000 270.645
14270.000 272.682
14280.000 274.293
14290.000 268.741
14300.000 269.469
14310.000 272.359
14320.000 271.471
14330.000 272.200
14340.000 271.473
14350.000 271.668
14360.000 270.021
14370.000 271.269
14380.000 269.816
14390.000 272.139
14400.000 273.495
14410.000 272.835
14420.000 272.502
14430.000 270.720
14440.000 272.015
14450.000 271.277
14460.000 272.451
14470.000 273.274
14480.000 269.430
14490.000 271.112
14500.000 272.914
14510.000 268.234
14520.000 267.640
14530.000 266.946
14540.000 267.417
14550.000 266.771
14560.000 269.793
14570.000 269.795
14580.000 269.258
14590.000 268.414
14600.000 270.816
14610.000 270.388
14620.000 268.175
14630.000 267.812
14640.000 268.053
14650.000 267.454
14660.000 265.785
14670.000 270.232
14680.000 271.712
14690.000 270.059
14700.000 270.353
14710.000 270.832
14720.000 271.366
14730.000 270.046
14740.000 271.047
14750.000 270.133
14760.000 275.891
14770.000 271.501
14780.000 269.223
14790.000 268.403
14800.000 270.675
14810.000 269.480
14820.000 267.860
14830.000 268.793
14840.000 264.641
14850.000 267.821
14860.000 267.249
14870.000 265.790
14880.000 267.670
14890.000 264.835
14900.000 266.312
14910.000 268.206
14920.000 266.584
14930.000 264.959
14940.000 269.241
14950.000 266.051
14960.000 264.488
14970.000 263.619
14980.000 270.151
14990.000 262.430
15000.000 267.383
15010.000 263.980
15020.000 265.758
15030.000 269.998
15040.000 268.787
15050.000 269.919
15060.000 270.861
15070.000 269.903
15080.000 271.921
15090.000 268.752
15100.000 269.064
15110.000 268.221
15120.000 267.571
15130.000 268.937
15140.000 272.265
15150.000 267.050
15160.000 272.146
15170.000 269.704
15180.000 272.953
15190.000 272.943
15200.000 273.225
15210.000 271.907
15220.000 267.670
15230.000 267.984
15240.000 271.440
15250.000 271.951
15260.000 274.200
15270.000 269.151
15280.000 273.838
15290.000 270.158
15300.000 272.376
15310.000 274.326
15320.000 271.660
15330.000 275.575
15340.000 272.316
15350.000 270.074
15360.000 275.033
15370.000 270.348
15380.000 272.008
15390.000 270.270
15400.000 272.696
15410.000 274.510
15420.000 271.327
15430.000 271.949
15440.000 272.687
15450.000 267.317
15460.000 271.408
15470.000 268.477
15480.000 268.982
15490.000 269.468
15500.000 268.685
15510.000 272.616
15520.000 270.491
15530.000 270.796
15540.000 274.651
15550.000 273.155
15560.000 270.875
15570.000 273.403
15580.000 270.705
15590.000 275.504
15600.000 272.683
15610.000 273.990
15620.000 274.391
15630.000 271.308
15640.000 272.861
15650.000 271.925
15660.000 268.192
15670.000 272.168
15680.000 274.030
15690.000 274.586
15700.000 270.580
15710.000 271.121
15720.000 274.049
15730.000 270.031
15740.000 273.699
15750.000 270.081
15760.000 270.993
15770.000 270.953
15780.000 273.324
15790.000 270.994
15800.000 266.347
15810.000 272.451
15820.000 274.461
15830.000 265.797
15840.000 268.606
15850.000 270.624
15860.000 269.555
15870.000 268.065
15880.000 269.045
15890.000 269.910
15900.000 266.147
15910.000 269.071
15920.000 269.307
15930.000 265.653
15940.000 267.736
15950.000 267.362
15960.000 271.248
15970.000 264.972
15980.000 266.198
15990.000 270.825
16000.000 269.263
16010.000 266.898
16020.000 265.424
16030.000 267.872
16040.000 268.369
16050.000 272.520
16060.000 269.087
16070.000 268.958
16080.000 267.749
16090.000 267.958
16100.000 268.314
16110.000 270.721
16120.000 268.485
16130.000 268.553
16140.000 270.293
16150.000 268.397
16160.000 266.899
16170.000 271.546
16180.000 270.127
16190.000 268.660
16200.000 265.108
16210.000 264.939
16220.000 267.915
16230.000 269.462
16240.000 269.862
16250.000 269.588
16260.000 270.038
16270.000 268.889
16280.000 270.213
16290.000 270.840
16300.000 269.590
16310.000 270.328
16320.000 271.212
16330.000 267.893
16340.000 269.835
16350.000 270.295
16360.000 269.012
16370.000 271.763
16380.000 270.415
16390.000 268.253
16400.000 266.210
16410.000 271.679
16420.000 268.672
16430.000 266.673
16440.000 266.798
16450.000 266.740
16460.000 266.629
16470.000 269.318
16480.000 266.230
16490.000 266.422
16500.000 269.600
16510.000 270.232
16520.000 267.894
16530.000 270.327
16540.000 269.027
16550.000 266.179
16560.000 269.369
16570.000 268.623
16580.000 269.879
16590.000 269.735
16600.000 267.100
16610.000 272.557
16620.000 270.054
16630.000 272.085
16640.000 268.031
16650.000 267.662
16660.000 270.220
16670.000 268.272
16680.000 265.036
16690.000 267.063
16700.000 264.085
16710.000 267.576
16720.000 268.185
16730.000 266.257
16740.000 268.854
16750.000 266.594
16760.000 268.621
16770.000 268.851
16780.000 269.335
16790.000 269.458
16800.000 269.278
16810.000 271.815
16820.000 267.044
16830.000 265.004
16840.000 268.076
16850.000 266.455
16860.000 270.317
16870.000 268.972
16880.000 267.779
16890.000 266.561
16900.000 268.814
16910.000 268.855
16920.000 267.165
16930.000 269.357
16940.000 267.982
16950.000 270.313
16960.000 273.285
16970.000 272.537
16980.000 266.824
16990.000 271.074
17000.000 267.954
17010.000 269.016
17020.000 269.777
17030.000 271.125
17040.000 273.585
17050.000 273.699
17060.000 269.596
17070.000 269.783
17080.000 270.964
17090.000 269.314
17100.000 269.564
17110.000 270.233
17120.000 271.746
17130.000 267.682
17140.000 267.139
17150.000 267.452
17160.000 267.395
17170.000 268.816
17180.000 268.990
17190.000 268.513
17200.000 270.123
17210.000 268.216
17220.000 267.102
17230.000 266.446
17240.000 267.061
17250.000 271.242
17260.000 269.045
17270.000 270.323
17280.000 269.356
17290.000 271.318
17300.000 266.458
17310.000 269.794
17320.000 265.029
17330.000 265.120
17340.000 267.742
17350.000 267.548
17360.000 268.179
17370.000 269.199
17380.000 270.782
17390.000 271.055
17400.000 270.879
17410.000 269.040
17420.000 268.635
17430.000 271.148
17440.000 269.313
17450.000 269.966
17460.000 271.266
17470.000 268.046
17480.000 267.697
17490.000 270.184
17500.000 268.878
17510.000 267.096
17520.000 267.623
17530.000 268.842
17540.000 267.985
17550.000 267.335
17560.000 267.467
17570.000 266.046
17580.000 267.322
17590.000 271.142
17600.000 267.053
17610.000 269.119
17620.000 262.438
17630.000 267.500
17640.000 268.680
17650.000 266.842
17660.000 267.683
17670.000 268.221
17680.000 271.546
17690.000 269.424
17700.000 272.224
17710.000 269.510
17720.000 270.749
17730.000 268.299
17740.000 270.183
17750.000 272.808
17760.000 270.378
17770.000 273.207
17780.000 274.702
17790.000 273.037
17800.000 270.601
17810.000 274.454
17820.000 272.319
17830.000 273.993
17840.000 268.317
17850.000 274.362
17860.000 274.324
17870.000 271.157
17880.000 273.086
17890.000 273.261
17900.000 271.733
17910.000 271.248
17920.000 272.822
17930.000 271.221
17940.000 268.758
17950.000 270.150
17960.000 272.460
17970.000 272.285
17980.000 269.917
17990.000 272.313
18000.000 269.495
18010.000 270.242
18020.000 271.779
18030.000 269.649
18040.000 270.386
18050.000 269.574
18060.000 268.966
18070.000 266.918
18080.000 266.415
18090.000 273.426
18100.000 270.479
18110.000 266.381
18120.000 268.720
18130.000 272.024
18140.000 267.877
18150.000 269.187
18160.000 266.805
18170.000 267.916
18180.000 267.615
18190.000 263.479
18200.000 270.409
18210.000 270.827
18220.000 267.662
18230.000 269.652
18240.000 266.460
18250.000 267.858
18260.000 268.387
18270.000 268.781
18280.000 263.382
18290.000 264.777
18300.000 266.501
18310.000 265.192
18320.000 268.115
18330.000 264.403
18340.000 269.403
18350.000 266.168
18360.000 267.284
18370.000 269.127
18380.000 265.588
18390.000 269.303
18400.000 266.584
18410.000 264.544
18420.000 266.361
18430.000 266.687
18440.000 264.678
18450.000 267.340
18460.000 267.844
18470.000 268.164
18480.000 267.979
18490.000 268.327
18500.000 266.353
18510.000 265.029
18520.000 265.472
18530.000 267.277
18540.000 268.709
18550.000 267.525
18560.000 264.499
18570.000 268.294
18580.000 264.605
18590.000 266.222
18600.000 266.106
18610.000 267.507
18620.000 264.383
18630.000 265.984
18640.000 264.191
18650.000 265.749
18660.000 266.758
18670.000 267.417
18680.000 264.116
18690.000 265.779
18700.000 268.064
18710.000 267.352
18720.000 267.398
18730.000 265.622
18740.000 264.945
18750.000 264.274
18760.000 265.182
18770.000 265.041
18780.000 265.757
18790.000 262.516
18800.000 264.021
18810.000 263.484
18820.000 263.576
18830.000 262.489
18840.000 263.061
18850.000 264.390
18860.000 267.567
18870.000 266.618
18880.000 267.916
18890.000 270.631
18900.000 264.894
18910.000 268.243
18920.000 266.119
18930.000 267.558
18940.000 264.069
18950.000 264.627
18960.000 267.568
18970.000 266.824
18980.000 267.886
18990.000 264.616
19000.000 266.054
19010.000 269.471
19020.000 267.559
19030.000 266.918
19040.000 268.050
19050.000 268.558
19060.000 265.034
19070.000 266.976
19080.000 266.486
19090.000 263.999
19100.000 267.339
19110.000 264.287
19120.000 269.776
19130.000 268.812
19140.000 265.158
19150.000 266.263
19160.000 269.510
19170.000 265.918
19180.000 264.919
19190.000 266.932
19200.000 268.088
19210.000 264.893
19220.000 268.465
19230.000 268.551
19240.000 267.011
19250.000 265.296
19260.000 263.223
19270.000 265.601
19280.000 266.329
19290.000 268.663
19300.000 268.263
19310.000 268.937
19320.000 266.975
19330.000 266.727
19340.000 266.372
19350.000 265.626
19360.000 266.064
19370.000 268.254
19380.000 268.023
19390.000 271.324
19400.000 271.256
19410.000 267.245
19420.000 264.211
19430.000 266.343
19440.000 262.568
19450.000 265.918
19460.000 266.389
19470.000 264.010
19480.000 265.632
19490.000 268.067
19500.000 267.689
19510.000 268.409
19520.000 266.720
19530.000 267.608
19540.000 269.596
19550.000 265.978
19560.000 269.277
19570.000 266.830
19580.000 268.798
19590.000 268.348
19600.000 267.015
19610.000 268.216
19620.000 265.234
19630.000 266.402
19640.000 267.767
19650.000 266.628
19660.000 271.100
19670.000 270.462
19680.000 266.523
19690.000 269.313
19700.000 268.977
19710.000 266.490
19720.000 267.448
19730.000 266.566
19740.000 265.466
19750.000 265.078
19760.000 264.545
[truncated: 8,024 more rows]

## Sheet: SASA_wild_ACE2
# This file was created Mon Jul 27 22:44:05 2020
# Created by:
# :-) GROMACS - gmx sasa, VERSION 5.1.4 (-:
#
# Executable: /home/qhjiang/Software/gromacs-5.1.4/bin//gmx
# Data prefix: /home/qhjiang/Software/gromacs-5.1.4
# Command line:
# gmx sasa -f ../md_0_1.xtc -s ../md_0_1.tpr -n ../myindex.ndx -o area_B.xvg
# gmx sasa is part of G R O M A C S:
#
# S C A M O R G
#
@ title "Solvent Accessible Surface"
@ xaxis label "Time (ps)"
@ yaxis label "Area (nm\S2\N)"
@TYPE xy
@ view 0.15, 0.15, 0.75, 0.85
@ legend on
@ legend box on
@ legend loctype view
@ legend 0.78, 0.8
@ legend length 2
@ s0 legend "Total"
0.000 103.721
10.000 107.102
20.000 105.315
30.000 105.792
40.000 105.358
50.000 107.440
60.000 106.123
70.000 105.069
80.000 107.429
90.000 105.871
100.000 106.776
110.000 105.579
120.000 106.429
130.000 104.804
140.000 107.173
150.000 106.199
160.000 105.698
170.000 107.037
180.000 107.560
190.000 105.570
200.000 105.250
210.000 106.178
220.000 107.376
230.000 107.672
240.000 107.067
250.000 108.678
260.000 107.589
270.000 105.950
280.000 105.864
290.000 106.004
300.000 109.932
310.000 106.727
320.000 107.017
330.000 108.318
340.000 110.228
350.000 110.380
360.000 107.992
370.000 108.454
380.000 107.778
390.000 106.674
400.000 105.165
410.000 105.918
420.000 104.546
430.000 105.360
440.000 105.540
450.000 105.646
460.000 107.360
470.000 107.790
480.000 106.983
490.000 108.153
500.000 107.173
510.000 107.393
520.000 107.852
530.000 104.922
540.000 107.184
550.000 107.266
560.000 106.064
570.000 106.534
580.000 104.908
590.000 105.493
600.000 104.438
610.000 105.849
620.000 104.795
630.000 105.085
640.000 106.341
650.000 105.337
660.000 104.260
670.000 104.048
680.000 101.730
690.000 105.690
700.000 105.756
710.000 106.830
720.000 107.053
730.000 104.549
740.000 107.260
750.000 105.855
760.000 105.615
770.000 106.148
780.000 106.944
790.000 106.707
800.000 108.500
810.000 106.780
820.000 106.703
830.000 105.783
840.000 106.882
850.000 106.998
860.000 105.992
870.000 107.879
880.000 106.069
890.000 106.070
900.000 107.234
910.000 105.739
920.000 107.000
930.000 106.010
940.000 104.741
950.000 105.248
960.000 106.869
970.000 106.907
980.000 107.034
990.000 105.325
1000.000 105.575
1010.000 106.652
1020.000 105.779
1030.000 106.122
1040.000 106.303
1050.000 108.191
1060.000 104.672
1070.000 105.334
1080.000 106.022
1090.000 109.852
1100.000 109.856
1110.000 108.703
1120.000 106.575
1130.000 106.930
1140.000 107.348
1150.000 106.873
1160.000 107.588
1170.000 106.755
1180.000 107.429
1190.000 107.854
1200.000 108.123
1210.000 106.051
1220.000 106.808
1230.000 109.042
1240.000 106.763
1250.000 108.439
1260.000 108.798
1270.000 108.955
1280.000 107.980
1290.000 107.457
1300.000 106.575
1310.000 107.028
1320.000 108.209
1330.000 106.265
1340.000 105.897
1350.000 106.412
1360.000 106.080
1370.000 106.260
1380.000 108.266
1390.000 109.924
1400.000 106.984
1410.000 106.921
1420.000 106.964
1430.000 106.738
1440.000 107.167
1450.000 106.466
1460.000 108.431
1470.000 106.729
1480.000 108.027
1490.000 105.734
1500.000 106.547
1510.000 106.101
1520.000 107.250
1530.000 107.086
1540.000 106.638
1550.000 108.553
1560.000 106.803
1570.000 108.193
1580.000 106.414
1590.000 107.406
1600.000 107.540
1610.000 107.230
1620.000 106.534
1630.000 106.478
1640.000 109.588
1650.000 108.998
1660.000 109.139
1670.000 108.655
1680.000 107.159
1690.000 106.826
1700.000 108.167
1710.000 107.426
1720.000 107.038
1730.000 106.851
1740.000 107.350
1750.000 105.456
1760.000 107.448
1770.000 106.284
1780.000 106.363
1790.000 107.809
1800.000 106.753
1810.000 108.595
1820.000 107.531
1830.000 105.467
1840.000 105.890
1850.000 106.672
1860.000 108.284
1870.000 107.605
1880.000 108.218
1890.000 107.280
1900.000 106.944
1910.000 107.771
1920.000 107.363
1930.000 106.913
1940.000 106.903
1950.000 107.359
1960.000 107.302
1970.000 107.658
1980.000 108.902
1990.000 107.804
2000.000 107.248
2010.000 106.587
2020.000 105.986
2030.000 105.299
2040.000 104.637
2050.000 106.050
2060.000 105.654
2070.000 107.775
2080.000 106.594
2090.000 105.718
2100.000 106.192
2110.000 107.626
2120.000 107.036
2130.000 107.515
2140.000 108.473
2150.000 105.635
2160.000 107.767
2170.000 108.953
2180.000 107.693
2190.000 107.498
2200.000 105.118
2210.000 105.806
2220.000 106.973
2230.000 107.873
2240.000 107.314
2250.000 106.148
2260.000 105.878
2270.000 106.409
2280.000 106.434
2290.000 105.507
2300.000 103.672
2310.000 104.356
2320.000 107.079
2330.000 105.055
2340.000 106.313
2350.000 106.570
2360.000 105.967
2370.000 105.970
2380.000 105.302
2390.000 106.078
2400.000 105.047
2410.000 104.613
2420.000 106.136
2430.000 107.359
2440.000 107.386
2450.000 106.854
2460.000 106.004
2470.000 106.018
2480.000 107.946
2490.000 106.578
2500.000 107.135
2510.000 108.032
2520.000 106.401
2530.000 107.136
2540.000 104.992
2550.000 106.570
2560.000 105.963
2570.000 107.304
2580.000 106.489
2590.000 105.886
2600.000 106.012
2610.000 104.947
2620.000 107.654
2630.000 105.878
2640.000 107.652
2650.000 105.936
2660.000 105.972
2670.000 108.209
2680.000 106.976
2690.000 108.363
2700.000 106.367
2710.000 107.830
2720.000 106.284
2730.000 107.404
2740.000 107.921
2750.000 107.161
2760.000 110.854
2770.000 105.313
2780.000 107.391
2790.000 107.167
2800.000 107.467
2810.000 103.515
2820.000 106.639
2830.000 110.108
2840.000 108.606
2850.000 108.496
2860.000 108.164
2870.000 108.045
2880.000 106.677
2890.000 107.349
2900.000 107.654
2910.000 107.541
2920.000 109.560
2930.000 107.652
2940.000 109.973
2950.000 108.570
2960.000 108.857
2970.000 108.139
2980.000 108.773
2990.000 108.637
3000.000 108.700
3010.000 105.077
3020.000 106.060
3030.000 106.392
3040.000 107.405
3050.000 107.874
3060.000 106.462
3070.000 108.952
3080.000 108.022
3090.000 107.115
3100.000 106.435
3110.000 106.928
3120.000 105.933
3130.000 106.610
3140.000 108.096
3150.000 107.213
3160.000 107.438
3170.000 107.734
3180.000 108.703
3190.000 107.410
3200.000 108.391
3210.000 106.910
3220.000 108.779
3230.000 107.840
3240.000 107.357
3250.000 108.308
3260.000 106.908
3270.000 107.939
3280.000 107.405
3290.000 107.965
3300.000 107.675
3310.000 108.525
3320.000 108.025
3330.000 109.696
3340.000 108.045
3350.000 109.326
3360.000 108.669
3370.000 108.583
3380.000 107.361
3390.000 106.970
3400.000 109.267
3410.000 108.546
3420.000 108.238
3430.000 107.320
3440.000 107.233
3450.000 107.251
3460.000 107.001
3470.000 106.912
3480.000 108.611
3490.000 106.323
3500.000 108.910
3510.000 106.441
3520.000 108.481
3530.000 107.921
3540.000 107.714
3550.000 105.398
3560.000 107.993
3570.000 107.085
3580.000 107.848
3590.000 107.496
3600.000 106.956
3610.000 106.039
3620.000 106.205
3630.000 106.366
3640.000 105.450
3650.000 106.938
3660.000 107.615
3670.000 106.931
3680.000 106.911
3690.000 105.077
3700.000 105.870
3710.000 107.425
3720.000 107.115
3730.000 106.781
3740.000 108.164
3750.000 107.528
3760.000 106.438
3770.000 106.893
3780.000 109.462
3790.000 105.775
3800.000 108.510
3810.000 108.686
3820.000 106.452
3830.000 106.211
3840.000 108.892
3850.000 107.419
3860.000 106.663
3870.000 107.554
3880.000 107.638
3890.000 106.607
3900.000 108.538
3910.000 107.691
3920.000 106.247
3930.000 108.065
3940.000 106.296
3950.000 107.048
3960.000 106.877
3970.000 108.722
3980.000 107.105
3990.000 107.162
4000.000 108.215
4010.000 106.489
4020.000 105.882
4030.000 106.600
4040.000 108.639
4050.000 109.194
4060.000 107.330
4070.000 107.726
4080.000 106.517
4090.000 105.211
4100.000 107.258
4110.000 106.913
4120.000 106.423
4130.000 106.199
4140.000 108.275
4150.000 107.733
4160.000 107.905
4170.000 107.125
4180.000 108.423
4190.000 107.586
4200.000 108.228
4210.000 107.113
4220.000 107.538
4230.000 107.464
4240.000 107.208
4250.000 106.612
4260.000 106.208
4270.000 107.529
4280.000 107.689
4290.000 106.684
4300.000 107.024
4310.000 108.698
4320.000 108.959
4330.000 106.276
4340.000 105.516
4350.000 106.060
4360.000 105.478
4370.000 105.039
4380.000 106.404
4390.000 107.296
4400.000 107.301
4410.000 107.834
4420.000 107.295
4430.000 106.675
4440.000 108.343
4450.000 108.046
4460.000 107.553
4470.000 105.991
4480.000 108.883
4490.000 107.326
4500.000 107.582
4510.000 106.511
4520.000 109.004
4530.000 108.871
4540.000 107.777
4550.000 106.368
4560.000 108.159
4570.000 107.625
4580.000 108.191
4590.000 107.307
4600.000 109.276
4610.000 107.144
4620.000 107.261
4630.000 109.708
4640.000 109.713
4650.000 106.552
4660.000 109.252
4670.000 109.156
4680.000 109.061
4690.000 109.195
4700.000 108.225
4710.000 109.328
4720.000 109.451
4730.000 107.941
4740.000 110.087
4750.000 107.641
4760.000 108.077
4770.000 106.605
4780.000 107.580
4790.000 107.446
4800.000 107.425
4810.000 108.386
4820.000 107.334
4830.000 107.438
4840.000 109.601
4850.000 107.994
4860.000 107.991
4870.000 107.259
4880.000 108.852
4890.000 107.380
4900.000 109.266
4910.000 104.095
4920.000 108.027
4930.000 106.631
4940.000 109.427
4950.000 108.955
4960.000 108.269
4970.000 107.847
4980.000 109.260
4990.000 107.629
5000.000 107.927
5010.000 107.428
5020.000 107.311
5030.000 109.274
5040.000 109.248
5050.000 107.958
5060.000 109.724
5070.000 110.097
5080.000 108.792
5090.000 108.871
5100.000 108.127
5110.000 109.731
5120.000 109.892
5130.000 109.851
5140.000 109.097
5150.000 108.747
5160.000 107.183
5170.000 106.244
5180.000 107.278
5190.000 107.730
5200.000 107.526
5210.000 106.755
5220.000 107.663
5230.000 105.487
5240.000 106.354
5250.000 106.972
5260.000 105.879
5270.000 105.686
5280.000 107.805
5290.000 108.094
5300.000 105.833
5310.000 107.540
5320.000 108.443
5330.000 109.126
5340.000 109.326
5350.000 107.676
5360.000 108.440
5370.000 108.272
5380.000 107.849
5390.000 107.957
5400.000 105.011
5410.000 106.816
5420.000 109.403
5430.000 107.929
5440.000 108.567
5450.000 107.540
5460.000 107.273
5470.000 106.883
5480.000 107.169
5490.000 105.518
5500.000 107.901
5510.000 106.338
5520.000 108.940
5530.000 109.841
5540.000 106.713
5550.000 105.446
5560.000 107.656
5570.000 107.948
5580.000 107.670
5590.000 106.706
5600.000 108.239
5610.000 105.977
5620.000 106.745
5630.000 108.712
5640.000 106.030
5650.000 106.123
5660.000 106.725
5670.000 106.509
5680.000 110.048
5690.000 108.117
5700.000 107.010
5710.000 108.560
5720.000 106.681
5730.000 106.983
5740.000 108.340
5750.000 108.188
5760.000 106.789
5770.000 106.230
5780.000 107.925
5790.000 107.270
5800.000 107.999
5810.000 106.617
5820.000 106.512
5830.000 107.441
5840.000 106.874
5850.000 106.124
5860.000 106.224
5870.000 107.629
5880.000 109.925
5890.000 109.694
5900.000 110.100
5910.000 109.708
5920.000 106.857
5930.000 106.963
5940.000 109.684
5950.000 107.404
5960.000 109.503
5970.000 107.683
5980.000 106.872
5990.000 105.976
6000.000 108.468
6010.000 106.535
6020.000 106.587
6030.000 107.669
6040.000 106.669
6050.000 107.549
6060.000 108.754
6070.000 107.614
6080.000 105.773
6090.000 105.479
6100.000 105.753
6110.000 107.575
6120.000 105.281
6130.000 106.484
6140.000 106.441
6150.000 107.373
6160.000 105.812
6170.000 109.256
6180.000 106.144
6190.000 105.177
6200.000 107.067
6210.000 106.826
6220.000 104.553
6230.000 106.390
6240.000 105.808
6250.000 106.655
6260.000 106.054
6270.000 105.989
6280.000 105.819
6290.000 104.730
6300.000 106.389
6310.000 106.956
6320.000 106.060
6330.000 105.012
6340.000 105.587
6350.000 107.052
6360.000 106.505
6370.000 108.297
6380.000 106.298
6390.000 106.402
6400.000 106.909
6410.000 104.715
6420.000 105.913
6430.000 106.348
6440.000 107.372
6450.000 106.189
6460.000 105.809
6470.000 106.219
6480.000 108.150
6490.000 106.844
6500.000 105.712
6510.000 105.921
6520.000 106.669
6530.000 109.387
6540.000 106.693
6550.000 106.329
6560.000 104.917
6570.000 108.070
6580.000 107.398
6590.000 108.364
6600.000 107.494
6610.000 107.889
6620.000 106.373
6630.000 106.546
6640.000 110.467
6650.000 106.921
6660.000 107.754
6670.000 106.214
6680.000 105.714
6690.000 106.303
6700.000 105.377
6710.000 107.313
6720.000 107.587
6730.000 106.787
6740.000 105.851
6750.000 105.706
6760.000 106.355
6770.000 105.927
6780.000 106.041
6790.000 106.664
6800.000 106.772
6810.000 105.587
6820.000 106.853
6830.000 107.310
6840.000 108.028
6850.000 106.001
6860.000 107.599
6870.000 110.076
6880.000 107.269
6890.000 106.166
6900.000 109.508
6910.000 105.673
6920.000 105.156
6930.000 106.097
6940.000 105.515
6950.000 106.599
6960.000 106.899
6970.000 105.324
6980.000 105.607
6990.000 107.078
7000.000 105.772
7010.000 106.429
7020.000 106.391
7030.000 106.984
7040.000 106.718
7050.000 105.092
7060.000 108.048
7070.000 105.749
7080.000 107.098
7090.000 104.694
7100.000 106.698
7110.000 106.085
7120.000 106.849
7130.000 106.663
7140.000 107.944
7150.000 106.453
7160.000 106.565
7170.000 107.353
7180.000 103.692
7190.000 106.602
7200.000 105.998
7210.000 106.946
7220.000 107.466
7230.000 106.780
7240.000 107.464
7250.000 104.597
7260.000 107.291
7270.000 108.044
7280.000 107.129
7290.000 107.361
7300.000 107.115
7310.000 106.265
7320.000 106.195
7330.000 107.279
7340.000 106.134
7350.000 105.945
7360.000 106.111
7370.000 105.826
7380.000 106.503
7390.000 108.099
7400.000 106.507
7410.000 107.716
7420.000 107.089
7430.000 106.990
7440.000 108.122
7450.000 109.634
7460.000 104.918
7470.000 105.391
7480.000 106.334
7490.000 104.711
7500.000 105.896
7510.000 105.420
7520.000 106.951
7530.000 106.451
7540.000 105.320
7550.000 107.360
7560.000 107.783
7570.000 105.712
7580.000 104.962
7590.000 105.037
7600.000 106.744
7610.000 104.902
7620.000 105.426
7630.000 107.589
7640.000 105.787
7650.000 104.872
7660.000 106.336
7670.000 106.386
7680.000 105.487
7690.000 107.644
7700.000 107.050
7710.000 106.038
7720.000 105.966
7730.000 105.635
7740.000 106.424
7750.000 106.016
7760.000 106.776
7770.000 105.991
7780.000 105.804
7790.000 106.494
7800.000 107.923
7810.000 105.385
7820.000 106.782
7830.000 106.688
7840.000 106.358
7850.000 104.834
7860.000 105.468
7870.000 104.561
7880.000 104.248
7890.000 106.712
7900.000 106.963
7910.000 107.170
7920.000 106.333
7930.000 106.902
7940.000 107.488
7950.000 106.204
7960.000 107.130
7970.000 105.356
7980.000 106.558
7990.000 106.883
8000.000 106.275
8010.000 105.134
8020.000 104.930
8030.000 105.423
8040.000 105.619
8050.000 105.149
8060.000 107.294
8070.000 106.466
8080.000 105.056
8090.000 106.853
8100.000 107.657
8110.000 106.091
8120.000 106.991
8130.000 104.802
8140.000 106.011
8150.000 107.243
8160.000 105.310
8170.000 105.653
8180.000 105.142
8190.000 105.868
8200.000 108.286
8210.000 106.860
8220.000 108.404
8230.000 105.742
8240.000 105.974
8250.000 107.381
8260.000 104.535
8270.000 105.722
8280.000 105.946
8290.000 107.305
8300.000 106.990
8310.000 105.614
8320.000 105.192
8330.000 106.278
8340.000 107.743
8350.000 107.177
8360.000 105.873
8370.000 104.621
8380.000 107.347
8390.000 105.660
8400.000 105.465
8410.000 106.219
8420.000 104.277
8430.000 106.575
8440.000 107.917
8450.000 105.905
8460.000 107.121
8470.000 107.947
8480.000 108.122
8490.000 108.744
8500.000 106.400
8510.000 108.106
8520.000 108.203
8530.000 107.242
8540.000 107.374
8550.000 106.234
8560.000 108.465
8570.000 107.295
8580.000 107.072
8590.000 108.710
8600.000 107.815
8610.000 107.767
8620.000 108.877
8630.000 106.932
8640.000 109.056
8650.000 106.005
8660.000 106.708
8670.000 109.329
8680.000 107.661
8690.000 106.887
8700.000 106.809
8710.000 105.238
8720.000 108.226
8730.000 105.154
8740.000 104.976
8750.000 107.411
8760.000 106.603
8770.000 106.244
8780.000 107.020
8790.000 107.723
8800.000 105.626
8810.000 107.596
8820.000 107.257
8830.000 108.420
8840.000 105.788
8850.000 108.401
8860.000 108.184
8870.000 106.869
8880.000 107.239
8890.000 107.413
8900.000 108.053
8910.000 108.041
8920.000 107.290
8930.000 107.499
8940.000 107.149
8950.000 110.618
8960.000 108.964
8970.000 106.099
8980.000 108.127
8990.000 105.495
9000.000 106.057
9010.000 105.661
9020.000 106.410
9030.000 106.481
9040.000 106.759
9050.000 105.661
9060.000 106.541
9070.000 106.722
9080.000 109.053
9090.000 107.887
9100.000 109.227
9110.000 106.400
9120.000 107.471
9130.000 108.101
9140.000 109.645
9150.000 108.201
9160.000 108.936
9170.000 108.389
9180.000 106.312
9190.000 104.674
9200.000 107.964
9210.000 106.660
9220.000 107.026
9230.000 106.898
9240.000 109.423
9250.000 107.968
9260.000 108.314
9270.000 106.247
9280.000 107.755
9290.000 107.156
9300.000 108.756
9310.000 109.044
9320.000 109.438
9330.000 109.372
9340.000 107.663
9350.000 108.292
9360.000 106.910
9370.000 108.665
9380.000 108.121
9390.000 106.752
9400.000 107.281
9410.000 108.931
9420.000 107.340
9430.000 108.316
9440.000 108.812
9450.000 107.611
9460.000 110.314
9470.000 107.423
9480.000 107.269
9490.000 110.560
9500.000 109.430
9510.000 109.001
9520.000 110.037
9530.000 107.739
9540.000 107.536
9550.000 108.379
9560.000 106.873
9570.000 108.094
9580.000 106.202
9590.000 109.271
9600.000 107.651
9610.000 107.710
9620.000 108.436
9630.000 108.202
9640.000 106.034
9650.000 108.412
9660.000 108.028
9670.000 107.977
9680.000 108.056
9690.000 108.879
9700.000 107.373
9710.000 108.806
9720.000 107.789
9730.000 107.862
9740.000 108.898
9750.000 106.845
9760.000 106.869
9770.000 107.378
9780.000 106.472
9790.000 108.860
9800.000 107.509
9810.000 107.744
9820.000 107.061
9830.000 106.840
9840.000 107.898
9850.000 108.648
9860.000 107.966
9870.000 106.460
9880.000 107.512
9890.000 106.992
9900.000 108.338
9910.000 108.450
9920.000 108.373
9930.000 107.697
9940.000 107.418
9950.000 109.348
9960.000 108.220
9970.000 108.359
9980.000 108.879
9990.000 109.093
10000.000 109.970
10010.000 106.722
10020.000 106.490
10030.000 108.265
10040.000 107.369
10050.000 108.519
10060.000 109.008
10070.000 108.876
10080.000 107.731
10090.000 109.150
10100.000 107.779
10110.000 108.009
10120.000 108.441
10130.000 106.480
10140.000 106.711
10150.000 109.112
10160.000 107.870
10170.000 108.058
10180.000 109.392
10190.000 108.112
10200.000 109.502
10210.000 108.749
10220.000 108.981
10230.000 107.810
10240.000 108.433
10250.000 108.416
10260.000 109.411
10270.000 105.797
10280.000 106.955
10290.000 108.537
10300.000 108.475
10310.000 107.680
10320.000 107.980
10330.000 107.461
10340.000 106.251
10350.000 107.769
10360.000 106.036
10370.000 108.581
10380.000 107.493
10390.000 106.627
10400.000 107.443
10410.000 110.157
10420.000 109.087
10430.000 109.489
10440.000 109.798
10450.000 108.491
10460.000 108.442
10470.000 109.894
10480.000 108.766
10490.000 106.093
10500.000 109.306
10510.000 106.415
10520.000 108.228
10530.000 108.059
10540.000 108.313
10550.000 108.619
10560.000 108.225
10570.000 106.159
10580.000 108.361
10590.000 106.245
10600.000 107.257
10610.000 107.072
10620.000 109.603
10630.000 105.143
10640.000 108.015
10650.000 106.961
10660.000 106.172
10670.000 106.247
10680.000 104.749
10690.000 106.560
10700.000 109.046
10710.000 108.015
10720.000 108.619
10730.000 106.564
10740.000 107.211
10750.000 106.869
10760.000 106.707
10770.000 105.877
10780.000 107.705
10790.000 107.551
10800.000 107.020
10810.000 107.836
10820.000 109.121
10830.000 106.877
10840.000 107.584
10850.000 108.723
10860.000 107.599
10870.000 107.803
10880.000 107.802
10890.000 108.584
10900.000 106.697
10910.000 108.973
10920.000 107.183
10930.000 106.588
10940.000 109.446
10950.000 107.809
10960.000 107.736
10970.000 108.486
10980.000 107.987
10990.000 105.950
11000.000 108.028
11010.000 106.067
11020.000 107.402
11030.000 107.061
11040.000 108.114
11050.000 105.437
11060.000 105.690
11070.000 106.425
11080.000 105.380
11090.000 106.769
11100.000 106.618
11110.000 107.212
11120.000 105.411
11130.000 107.324
11140.000 108.163
11150.000 106.151
11160.000 105.619
11170.000 105.891
11180.000 105.075
11190.000 107.099
11200.000 104.392
11210.000 105.556
11220.000 105.364
11230.000 103.577
11240.000 105.723
11250.000 105.358
11260.000 104.330
11270.000 109.123
11280.000 105.481
11290.000 107.585
11300.000 107.288
11310.000 107.272
11320.000 104.829
11330.000 107.402
11340.000 107.670
11350.000 107.621
11360.000 108.430
11370.000 106.649
11380.000 108.072
11390.000 107.566
11400.000 105.789
11410.000 106.494
11420.000 107.600
11430.000 104.431
11440.000 106.130
11450.000 105.904
11460.000 106.961
11470.000 104.033
11480.000 105.557
11490.000 104.799
11500.000 105.825
11510.000 103.917
11520.000 104.550
11530.000 106.656
11540.000 104.052
11550.000 106.430
11560.000 107.672
11570.000 105.775
11580.000 106.245
11590.000 105.679
11600.000 103.458
11610.000 104.527
11620.000 107.105
11630.000 106.964
11640.000 105.598
11650.000 105.902
11660.000 108.259
11670.000 106.767
11680.000 108.332
11690.000 107.644
11700.000 106.009
11710.000 107.034
11720.000 107.157
11730.000 106.851
11740.000 107.117
11750.000 107.898
11760.000 107.341
11770.000 106.790
11780.000 105.390
11790.000 104.629
11800.000 108.279
11810.000 106.518
11820.000 107.104
11830.000 108.418
11840.000 105.034
11850.000 108.123
11860.000 108.215
11870.000 106.576
11880.000 107.806
11890.000 106.024
11900.000 106.021
11910.000 106.790
11920.000 106.355
11930.000 108.536
11940.000 107.526
11950.000 106.753
11960.000 107.169
11970.000 107.617
11980.000 105.644
11990.000 107.887
12000.000 108.066
12010.000 107.385
12020.000 107.301
12030.000 107.124
12040.000 108.444
12050.000 109.228
12060.000 107.799
12070.000 108.968
12080.000 110.000
12090.000 109.131
12100.000 107.483
12110.000 108.143
12120.000 108.532
12130.000 107.870
12140.000 107.799
12150.000 107.121
12160.000 107.579
12170.000 108.331
12180.000 107.942
12190.000 109.375
12200.000 108.130
12210.000 108.432
12220.000 109.228
12230.000 107.921
12240.000 108.942
12250.000 109.627
12260.000 109.349
12270.000 108.399
12280.000 109.382
12290.000 110.474
12300.000 109.049
12310.000 109.218
12320.000 110.939
12330.000 108.525
12340.000 110.249
12350.000 108.037
12360.000 108.322
12370.000 110.030
12380.000 108.673
12390.000 107.727
12400.000 110.547
12410.000 108.295
12420.000 108.346
12430.000 107.970
12440.000 106.277
12450.000 105.786
12460.000 108.980
12470.000 106.446
12480.000 108.660
12490.000 107.202
12500.000 108.771
12510.000 107.425
12520.000 108.128
12530.000 106.916
12540.000 106.767
12550.000 108.469
12560.000 107.956
12570.000 108.322
12580.000 109.781
12590.000 107.754
12600.000 106.793
12610.000 107.172
12620.000 106.281
12630.000 109.284
12640.000 107.912
12650.000 105.918
12660.000 107.919
12670.000 107.617
12680.000 107.257
12690.000 108.063
12700.000 109.045
12710.000 109.919
12720.000 108.797
12730.000 107.630
12740.000 108.756
12750.000 109.301
12760.000 108.901
12770.000 108.728
12780.000 104.613
12790.000 107.486
12800.000 105.662
12810.000 106.038
12820.000 107.949
12830.000 105.953
12840.000 107.217
12850.000 108.244
12860.000 106.758
12870.000 106.281
12880.000 107.310
12890.000 106.013
12900.000 107.558
12910.000 104.765
12920.000 105.401
12930.000 106.046
12940.000 108.792
12950.000 109.100
12960.000 107.270
12970.000 107.388
12980.000 106.964
12990.000 107.337
13000.000 106.264
13010.000 107.245
13020.000 108.004
13030.000 107.409
13040.000 106.349
13050.000 105.833
13060.000 105.055
13070.000 107.878
13080.000 105.839
13090.000 107.606
13100.000 105.908
13110.000 105.333
13120.000 107.168
13130.000 105.624
13140.000 105.243
13150.000 106.129
13160.000 108.754
13170.000 107.352
13180.000 108.881
13190.000 106.497
13200.000 109.721
13210.000 108.447
13220.000 108.944
13230.000 108.750
13240.000 109.316
13250.000 108.278
13260.000 108.236
13270.000 107.939
13280.000 108.789
13290.000 109.416
13300.000 109.455
13310.000 108.703
13320.000 106.840
13330.000 106.758
13340.000 108.048
13350.000 108.516
13360.000 105.843
13370.000 105.886
13380.000 106.517
13390.000 107.257
13400.000 108.907
13410.000 105.989
13420.000 109.932
13430.000 109.251
13440.000 110.053
13450.000 106.648
13460.000 106.185
13470.000 107.636
13480.000 106.476
13490.000 106.435
13500.000 107.984
13510.000 105.041
13520.000 106.700
13530.000 107.905
13540.000 106.257
13550.000 104.428
13560.000 109.730
13570.000 107.486
13580.000 108.612
13590.000 107.745
13600.000 108.503
13610.000 108.435
13620.000 108.013
13630.000 107.402
13640.000 107.818
13650.000 107.727
13660.000 106.056
13670.000 106.277
13680.000 106.836
13690.000 104.500
13700.000 105.577
13710.000 106.720
13720.000 104.959
13730.000 108.109
13740.000 108.236
13750.000 107.349
13760.000 105.825
13770.000 104.832
13780.000 106.607
13790.000 107.959
13800.000 107.043
13810.000 106.208
13820.000 109.041
13830.000 106.893
13840.000 108.121
13850.000 107.278
13860.000 109.646
13870.000 108.365
13880.000 108.095
13890.000 107.525
13900.000 109.300
13910.000 108.381
13920.000 108.498
13930.000 109.443
13940.000 105.316
13950.000 106.613
13960.000 106.762
13970.000 104.777
13980.000 105.455
13990.000 107.761
14000.000 105.199
14010.000 104.516
14020.000 105.326
14030.000 105.845
14040.000 105.154
14050.000 106.785
14060.000 106.981
14070.000 106.631
14080.000 107.570
14090.000 106.247
14100.000 105.244
14110.000 106.581
14120.000 106.175
14130.000 108.166
14140.000 108.289
14150.000 106.187
14160.000 106.575
14170.000 106.665
14180.000 106.460
14190.000 107.519
14200.000 106.739
14210.000 106.792
14220.000 106.735
14230.000 107.103
14240.000 104.469
14250.000 107.843
14260.000 107.233
14270.000 107.541
14280.000 106.650
14290.000 106.416
14300.000 106.050
14310.000 106.346
14320.000 106.889
14330.000 107.700
14340.000 107.174
14350.000 105.805
14360.000 105.774
14370.000 105.725
14380.000 105.001
14390.000 106.829
14400.000 107.081
14410.000 105.903
14420.000 107.520
14430.000 104.717
14440.000 105.554
14450.000 106.039
14460.000 108.565
14470.000 106.203
14480.000 106.260
14490.000 105.645
14500.000 106.811
14510.000 105.657
14520.000 106.318
14530.000 106.211
14540.000 106.571
14550.000 105.178
14560.000 104.892
14570.000 107.487
14580.000 105.526
14590.000 104.298
14600.000 107.148
14610.000 104.825
14620.000 106.491
14630.000 106.105
14640.000 104.711
14650.000 106.389
14660.000 106.183
14670.000 106.243
14680.000 105.638
14690.000 103.658
14700.000 106.972
14710.000 106.329
14720.000 105.077
14730.000 105.691
14740.000 106.277
14750.000 105.358
14760.000 103.003
14770.000 104.741
14780.000 106.630
14790.000 105.045
14800.000 105.166
14810.000 105.923
14820.000 105.514
14830.000 105.992
14840.000 105.643
14850.000 105.100
14860.000 105.945
14870.000 106.782
14880.000 107.210
14890.000 106.075
14900.000 105.562
14910.000 104.029
14920.000 105.514
14930.000 107.091
14940.000 107.707
14950.000 105.763
14960.000 108.470
14970.000 108.181
14980.000 106.611
14990.000 105.358
15000.000 106.703
15010.000 106.627
15020.000 106.779
15030.000 107.438
15040.000 107.542
15050.000 107.122
15060.000 104.762
15070.000 107.915
15080.000 106.459
15090.000 108.228
15100.000 107.705
15110.000 109.037
15120.000 106.559
15130.000 110.218
15140.000 109.371
15150.000 108.417
15160.000 109.973
15170.000 107.450
15180.000 106.699
15190.000 108.797
15200.000 108.725
15210.000 106.608
15220.000 107.837
15230.000 108.474
15240.000 107.227
15250.000 109.566
15260.000 106.970
15270.000 108.849
15280.000 105.890
15290.000 107.474
15300.000 108.523
15310.000 108.390
15320.000 108.639
15330.000 107.943
15340.000 107.768
15350.000 110.821
15360.000 108.194
15370.000 107.592
15380.000 107.157
15390.000 107.988
15400.000 107.987
15410.000 108.705
15420.000 107.468
15430.000 108.886
15440.000 109.920
15450.000 109.829
15460.000 109.231
15470.000 109.188
15480.000 107.813
15490.000 106.802
15500.000 107.233
15510.000 106.059
15520.000 105.909
15530.000 105.166
15540.000 106.660
15550.000 106.080
15560.000 107.908
15570.000 108.012
15580.000 108.110
15590.000 108.018
15600.000 107.606
15610.000 105.772
15620.000 106.779
15630.000 106.057
15640.000 104.943
15650.000 105.778
15660.000 106.923
15670.000 106.732
15680.000 105.950
15690.000 106.359
15700.000 106.682
15710.000 105.049
15720.000 106.280
15730.000 105.019
15740.000 107.692
15750.000 107.504
15760.000 107.806
15770.000 106.147
15780.000 107.680
15790.000 106.612
15800.000 105.734
15810.000 104.662
15820.000 106.956
15830.000 106.643
15840.000 105.258
15850.000 106.608
15860.000 106.415
15870.000 105.602
15880.000 106.255
15890.000 106.602
15900.000 106.671
15910.000 106.144
15920.000 107.470
15930.000 104.961
15940.000 106.656
15950.000 106.318
15960.000 105.572
15970.000 106.668
15980.000 108.484
15990.000 107.282
16000.000 107.446
16010.000 106.837
16020.000 107.205
16030.000 107.332
16040.000 107.659
16050.000 107.720
16060.000 106.282
16070.000 106.213
16080.000 107.956
16090.000 106.768
16100.000 107.255
16110.000 109.900
16120.000 104.987
16130.000 106.706
16140.000 106.969
16150.000 106.336
16160.000 104.538
16170.000 105.202
16180.000 106.469
16190.000 106.728
16200.000 105.446
16210.000 106.694
16220.000 104.133
16230.000 105.742
16240.000 104.819
16250.000 104.648
16260.000 104.264
16270.000 105.043
16280.000 107.886
16290.000 107.435
16300.000 105.409
16310.000 106.349
16320.000 104.727
16330.000 106.803
16340.000 106.224
16350.000 106.330
16360.000 106.315
16370.000 106.182
16380.000 106.492
16390.000 107.851
16400.000 105.362
16410.000 105.707
16420.000 106.603
16430.000 107.471
16440.000 104.971
16450.000 105.229
16460.000 104.303
16470.000 106.925
16480.000 105.702
16490.000 104.459
16500.000 104.531
16510.000 104.329
16520.000 104.925
16530.000 105.359
16540.000 104.972
16550.000 106.580
16560.000 105.867
16570.000 107.848
16580.000 106.208
16590.000 104.755
16600.000 106.735
16610.000 105.671
16620.000 105.668
16630.000 105.263
16640.000 105.243
16650.000 104.999
16660.000 106.301
16670.000 106.266
16680.000 107.862
16690.000 108.475
16700.000 105.605
16710.000 105.909
16720.000 108.420
16730.000 105.654
16740.000 106.694
16750.000 106.613
16760.000 105.883
16770.000 106.713
16780.000 106.192
16790.000 105.399
16800.000 106.643
16810.000 107.978
16820.000 108.125
16830.000 107.481
16840.000 106.463
16850.000 105.699
16860.000 107.583
16870.000 106.746
16880.000 105.503
16890.000 108.547
16900.000 107.084
16910.000 104.219
16920.000 106.131
16930.000 105.669
16940.000 108.088
16950.000 106.586
16960.000 105.231
16970.000 108.116
16980.000 106.328
16990.000 107.873
17000.000 107.989
17010.000 106.730
17020.000 107.334
17030.000 106.907
17040.000 106.595
17050.000 104.770
17060.000 106.258
17070.000 108.126
17080.000 105.849
17090.000 106.049
17100.000 105.483
17110.000 106.484
17120.000 106.448
17130.000 104.451
17140.000 107.905
17150.000 106.763
17160.000 106.132
17170.000 107.307
17180.000 107.803
17190.000 106.310
17200.000 106.134
17210.000 105.918
17220.000 106.663
17230.000 106.366
17240.000 106.326
17250.000 106.383
17260.000 108.089
17270.000 108.246
17280.000 106.481
17290.000 107.343
17300.000 106.751
17310.000 105.764
17320.000 108.356
17330.000 108.905
17340.000 106.959
17350.000 106.943
17360.000 106.127
17370.000 107.968
17380.000 108.531
17390.000 109.071
17400.000 108.684
17410.000 106.752
17420.000 107.204
17430.000 108.811
17440.000 107.303
17450.000 109.717
17460.000 107.948
17470.000 108.629
17480.000 108.010
17490.000 109.639
17500.000 109.627
17510.000 109.648
17520.000 108.881
17530.000 109.553
17540.000 106.501
17550.000 107.499
17560.000 107.435
17570.000 107.848
17580.000 108.438
17590.000 107.676
17600.000 105.563
17610.000 108.868
17620.000 108.773
17630.000 108.481
17640.000 108.180
17650.000 106.862
17660.000 106.417
17670.000 106.209
17680.000 108.511
17690.000 108.956
17700.000 108.908
17710.000 110.145
17720.000 109.925
17730.000 108.682
17740.000 109.379
17750.000 108.135
17760.000 108.277
17770.000 107.811
17780.000 109.969
17790.000 108.247
17800.000 107.671
17810.000 109.706
17820.000 106.307
17830.000 107.893
17840.000 106.725
17850.000 107.007
17860.000 108.079
17870.000 107.091
17880.000 108.282
17890.000 108.163
17900.000 107.902
17910.000 106.015
17920.000 107.530
17930.000 108.380
17940.000 107.359
17950.000 105.378
17960.000 106.413
17970.000 106.325
17980.000 107.237
17990.000 107.150
18000.000 105.657
18010.000 106.052
18020.000 106.425
18030.000 106.150
18040.000 106.986
18050.000 106.614
18060.000 107.998
18070.000 107.632
18080.000 107.120
18090.000 107.925
18100.000 108.237
18110.000 108.123
18120.000 107.345
18130.000 106.111
18140.000 105.382
18150.000 106.555
18160.000 106.079
18170.000 106.241
18180.000 108.013
18190.000 106.561
18200.000 108.553
18210.000 107.542
18220.000 109.118
18230.000 106.963
18240.000 108.631
18250.000 108.535
18260.000 108.585
18270.000 107.767
18280.000 106.043
18290.000 107.288
18300.000 108.394
18310.000 107.220
18320.000 108.470
18330.000 108.314
18340.000 105.937
18350.000 107.212
18360.000 109.373
18370.000 108.818
18380.000 110.235
18390.000 108.261
18400.000 112.575
18410.000 109.962
18420.000 110.351
18430.000 106.878
18440.000 107.757
18450.000 106.711
18460.000 109.721
18470.000 109.894
18480.000 108.229
18490.000 107.861
18500.000 109.726
18510.000 110.303
18520.000 109.437
18530.000 109.441
18540.000 107.741
18550.000 110.361
18560.000 108.885
18570.000 109.019
18580.000 108.636
18590.000 107.323
18600.000 107.024
18610.000 107.983
18620.000 108.584
18630.000 109.687
18640.000 110.657
18650.000 108.901
18660.000 109.760
18670.000 109.716
18680.000 109.103
18690.000 109.544
18700.000 110.217
18710.000 111.015
18720.000 109.834
18730.000 109.659
18740.000 110.654
18750.000 108.637
18760.000 111.163
18770.000 110.604
18780.000 109.133
18790.000 107.316
18800.000 109.346
18810.000 107.329
18820.000 108.594
18830.000 107.334
18840.000 109.790
18850.000 109.674
18860.000 107.296
18870.000 108.758
18880.000 107.413
18890.000 108.615
18900.000 108.661
18910.000 108.983
18920.000 109.323
18930.000 108.282
18940.000 109.902
18950.000 110.463
18960.000 108.416
18970.000 107.650
18980.000 108.032
18990.000 110.654
19000.000 108.977
19010.000 111.284
19020.000 111.339
19030.000 109.682
19040.000 108.757
19050.000 108.383
19060.000 108.796
19070.000 110.156
19080.000 108.544
19090.000 107.156
19100.000 108.520
19110.000 107.204
19120.000 109.008
19130.000 110.163
19140.000 108.618
19150.000 107.784
19160.000 108.001
19170.000 108.671
19180.000 108.340
19190.000 108.982
19200.000 110.159
19210.000 107.933
19220.000 109.747
19230.000 106.926
19240.000 108.776
19250.000 107.713
19260.000 109.855
19270.000 109.487
19280.000 108.853
19290.000 108.474
19300.000 111.077
19310.000 108.139
19320.000 108.346
19330.000 109.140
19340.000 108.530
19350.000 109.670
19360.000 107.736
19370.000 109.425
19380.000 107.337
19390.000 108.323
19400.000 107.190
19410.000 106.580
19420.000 106.762
19430.000 107.726
19440.000 106.569
19450.000 108.013
19460.000 107.164
19470.000 109.135
19480.000 107.956
19490.000 109.665
19500.000 107.768
19510.000 108.566
19520.000 108.674
19530.000 108.806
19540.000 109.218
19550.000 108.007
19560.000 108.374
19570.000 107.828
19580.000 108.746
19590.000 109.350
19600.000 108.253
19610.000 110.392
19620.000 109.679
19630.000 109.571
19640.000 110.469
19650.000 107.115
19660.000 109.431
19670.000 108.095
19680.000 110.342
19690.000 109.150
19700.000 108.281
19710.000 106.250
19720.000 107.697
19730.000 109.849
19740.000 108.157
19750.000 108.969
19760.000 107.822
[truncated: 8,024 more rows]

## Sheet: SASA_N439K
# This file was created Tue Jul 28 13:48:41 2020
# Created by:
# :-) GROMACS - gmx sasa, VERSION 5.1.4 (-:
#
# Executable: /home/qhjiang/Software/gromacs-5.1.4/bin//gmx
# Data prefix: /home/qhjiang/Software/gromacs-5.1.4
# Command line:
# gmx sasa -f ../md_0_1_noPBC.xtc -s ../md_0_1.tpr -n ../myindex.ndx -o area_AB.xvg
# gmx sasa is part of G R O M A C S:
#
# Good gRace! Old Maple Actually Chews Slate
#
@ title "Solvent Accessible Surface"
@ xaxis label "Time (ps)"
@ yaxis label "Area (nm\S2\N)"
@TYPE xy
@ view 0.15, 0.15, 0.75, 0.85
@ legend on
@ legend box on
@ legend loctype view
@ legend 0.78, 0.8
@ legend length 2
@ s0 legend "Total"
0.000 342.538
10.000 354.091
20.000 354.690
30.000 352.845
40.000 347.976
50.000 352.942
60.000 353.183
70.000 355.096
80.000 353.890
90.000 353.288
100.000 353.063
110.000 354.633
120.000 354.654
130.000 353.972
140.000 354.664
150.000 357.989
160.000 356.092
170.000 355.208
180.000 352.598
190.000 352.911
200.000 354.933
210.000 352.196
220.000 354.949
230.000 356.228
240.000 354.049
250.000 354.627
260.000 351.933
270.000 357.361
280.000 354.271
290.000 352.226
300.000 351.603
310.000 356.080
320.000 355.323
330.000 355.144
340.000 358.991
350.000 356.724
360.000 356.852
370.000 355.540
380.000 354.993
390.000 355.425
400.000 357.038
410.000 356.632
420.000 358.098
430.000 356.761
440.000 361.638
450.000 356.499
460.000 355.208
470.000 357.531
480.000 358.885
490.000 360.935
500.000 360.145
510.000 358.533
520.000 355.892
530.000 358.517
540.000 356.375
550.000 357.430
560.000 360.515
570.000 359.276
580.000 359.648
590.000 360.996
600.000 355.666
610.000 354.797
620.000 358.690
630.000 357.962
640.000 359.092
650.000 355.068
660.000 358.277
670.000 360.566
680.000 359.964
690.000 355.619
700.000 360.178
710.000 361.492
720.000 361.490
730.000 357.916
740.000 354.192
750.000 352.774
760.000 356.623
770.000 361.831
780.000 360.138
790.000 357.691
800.000 360.632
810.000 358.370
820.000 356.891
830.000 358.035
840.000 356.713
850.000 357.126
860.000 358.028
870.000 359.327
880.000 356.179
890.000 359.670
900.000 360.752
910.000 360.894
920.000 360.011
930.000 353.879
940.000 358.051
950.000 355.573
960.000 357.183
970.000 352.507
980.000 354.135
990.000 356.714
1000.000 356.321
1010.000 357.550
1020.000 355.085
1030.000 358.136
1040.000 359.029
1050.000 359.320
1060.000 356.923
1070.000 357.968
1080.000 358.272
1090.000 358.860
1100.000 357.033
1110.000 356.445
1120.000 358.607
1130.000 360.836
1140.000 359.579
1150.000 359.647
1160.000 356.428
1170.000 357.472
1180.000 355.306
1190.000 361.439
1200.000 358.685
1210.000 358.410
1220.000 358.166
1230.000 356.096
1240.000 356.544
1250.000 355.125
1260.000 354.053
1270.000 355.424
1280.000 358.178
1290.000 355.463
1300.000 360.828
1310.000 358.583
1320.000 356.108
1330.000 357.848
1340.000 361.332
1350.000 359.301
1360.000 358.762
1370.000 362.046
1380.000 357.474
1390.000 363.440
1400.000 359.555
1410.000 357.419
1420.000 357.380
1430.000 361.072
1440.000 358.245
1450.000 363.442
1460.000 359.866
1470.000 362.660
1480.000 359.462
1490.000 360.655
1500.000 357.916
1510.000 358.900
1520.000 361.311
1530.000 362.712
1540.000 359.129
1550.000 360.103
1560.000 354.439
1570.000 360.735
1580.000 359.248
1590.000 354.475
1600.000 358.277
1610.000 356.427
1620.000 358.807
1630.000 358.666
1640.000 361.272
1650.000 358.261
1660.000 362.515
1670.000 362.575
1680.000 361.303
1690.000 364.435
1700.000 363.208
1710.000 361.994
1720.000 360.096
1730.000 360.077
1740.000 360.517
1750.000 360.198
1760.000 362.274
1770.000 357.807
1780.000 361.550
1790.000 362.554
1800.000 362.042
1810.000 361.056
1820.000 361.713
1830.000 362.243
1840.000 362.324
1850.000 366.125
1860.000 361.189
1870.000 360.595
1880.000 364.872
1890.000 362.571
1900.000 363.109
1910.000 359.676
1920.000 364.503
1930.000 361.594
1940.000 360.601
1950.000 360.003
1960.000 360.464
1970.000 361.234
1980.000 361.679
1990.000 359.616
2000.000 358.385
2010.000 364.059
2020.000 362.019
2030.000 363.292
2040.000 360.934
2050.000 364.075
2060.000 362.726
2070.000 366.769
2080.000 363.396
2090.000 364.830
2100.000 363.726
2110.000 362.211
2120.000 360.978
2130.000 360.289
2140.000 360.453
2150.000 360.000
2160.000 361.484
2170.000 355.934
2180.000 355.843
2190.000 363.869
2200.000 359.139
2210.000 359.794
2220.000 355.750
2230.000 361.789
2240.000 359.704
2250.000 356.607
2260.000 361.144
2270.000 358.381
2280.000 358.494
2290.000 360.929
2300.000 359.492
2310.000 361.132
2320.000 360.664
2330.000 361.987
2340.000 359.905
2350.000 363.708
2360.000 361.684
2370.000 361.782
2380.000 364.124
2390.000 365.235
2400.000 361.760
2410.000 365.675
2420.000 368.073
2430.000 364.455
2440.000 366.960
2450.000 365.284
2460.000 364.721
2470.000 364.695
2480.000 368.967
2490.000 364.296
2500.000 365.956
2510.000 363.358
2520.000 365.265
2530.000 366.249
2540.000 367.015
2550.000 368.608
2560.000 365.206
2570.000 371.210
2580.000 364.715
2590.000 366.251
2600.000 366.564
2610.000 367.214
2620.000 367.973
2630.000 365.700
2640.000 364.907
2650.000 364.547
2660.000 365.576
2670.000 367.862
2680.000 367.377
2690.000 363.241
2700.000 366.148
2710.000 365.482
2720.000 368.433
2730.000 367.462
2740.000 370.050
2750.000 360.284
2760.000 363.963
2770.000 361.698
2780.000 361.934
2790.000 361.561
2800.000 360.326
2810.000 361.519
2820.000 359.785
2830.000 362.487
2840.000 365.455
2850.000 362.040
2860.000 364.342
2870.000 365.610
2880.000 364.623
2890.000 364.800
2900.000 368.678
2910.000 368.010
2920.000 366.937
2930.000 366.347
2940.000 366.327
2950.000 364.835
2960.000 362.036
2970.000 363.664
2980.000 366.215
2990.000 366.398
3000.000 362.878
3010.000 362.754
3020.000 362.296
3030.000 362.704
3040.000 361.488
3050.000 362.175
3060.000 364.820
3070.000 365.940
3080.000 362.222
3090.000 363.913
3100.000 361.933
3110.000 364.558
3120.000 363.571
3130.000 363.178
3140.000 361.636
3150.000 364.530
3160.000 364.033
3170.000 363.884
3180.000 358.146
3190.000 364.268
3200.000 363.646
3210.000 362.938
3220.000 363.882
3230.000 366.309
3240.000 357.409
3250.000 360.381
3260.000 362.100
3270.000 363.620
3280.000 361.350
3290.000 361.919
3300.000 362.659
3310.000 359.421
3320.000 364.632
3330.000 361.480
3340.000 362.155
3350.000 358.988
3360.000 361.524
3370.000 358.344
3380.000 360.866
3390.000 361.363
3400.000 359.843
3410.000 361.076
3420.000 358.712
3430.000 358.539
3440.000 356.944
3450.000 359.857
3460.000 360.435
3470.000 363.543
3480.000 360.064
3490.000 361.915
3500.000 364.422
3510.000 362.408
3520.000 369.850
3530.000 362.688
3540.000 362.394
3550.000 361.949
3560.000 364.483
3570.000 364.319
3580.000 363.068
3590.000 360.365
3600.000 362.866
3610.000 361.841
3620.000 363.837
3630.000 363.652
3640.000 363.060
3650.000 361.214
3660.000 363.431
3670.000 363.285
3680.000 363.211
3690.000 359.141
3700.000 363.702
3710.000 358.415
3720.000 357.951
3730.000 357.526
3740.000 363.422
3750.000 363.281
3760.000 363.795
3770.000 363.835
3780.000 359.112
3790.000 363.203
3800.000 360.236
3810.000 359.188
3820.000 364.406
3830.000 358.872
3840.000 358.562
3850.000 364.017
3860.000 360.743
3870.000 365.004
3880.000 360.929
3890.000 359.462
3900.000 360.519
3910.000 363.411
3920.000 360.715
3930.000 364.850
3940.000 363.483
3950.000 364.912
3960.000 362.635
3970.000 359.393
3980.000 358.872
3990.000 364.815
4000.000 362.003
4010.000 361.187
4020.000 360.251
4030.000 359.021
4040.000 360.912
4050.000 361.900
4060.000 359.386
4070.000 364.052
4080.000 364.138
4090.000 363.615
4100.000 363.018
4110.000 359.422
4120.000 362.534
4130.000 360.634
4140.000 364.441
4150.000 361.264
4160.000 363.101
4170.000 360.342
4180.000 361.740
4190.000 361.849
4200.000 357.849
4210.000 361.986
4220.000 363.024
4230.000 362.995
4240.000 358.788
4250.000 363.439
4260.000 361.777
4270.000 363.137
4280.000 365.144
4290.000 364.875
4300.000 363.227
4310.000 364.954
4320.000 364.068
4330.000 362.184
4340.000 364.632
4350.000 363.361
4360.000 363.905
4370.000 366.263
4380.000 363.273
4390.000 361.254
4400.000 360.513
4410.000 359.954
4420.000 360.927
4430.000 358.130
4440.000 360.156
4450.000 361.842
4460.000 364.334
4470.000 361.994
4480.000 364.923
4490.000 362.357
4500.000 362.852
4510.000 361.703
4520.000 359.969
4530.000 364.829
4540.000 360.064
4550.000 359.701
4560.000 362.312
4570.000 360.115
4580.000 361.381
4590.000 365.825
4600.000 367.691
4610.000 361.803
4620.000 363.842
4630.000 359.386
4640.000 360.038
4650.000 359.750
4660.000 360.224
4670.000 360.915
4680.000 360.260
4690.000 360.004
4700.000 361.283
4710.000 360.824
4720.000 358.702
4730.000 358.960
4740.000 359.046
4750.000 357.650
4760.000 357.189
4770.000 361.381
4780.000 359.340
4790.000 359.617
4800.000 355.856
4810.000 359.440
4820.000 356.232
4830.000 354.149
4840.000 361.116
4850.000 357.002
4860.000 361.241
4870.000 356.724
4880.000 357.134
4890.000 354.344
4900.000 360.111
4910.000 356.909
4920.000 358.715
4930.000 363.835
4940.000 361.254
4950.000 362.988
4960.000 364.249
4970.000 357.664
4980.000 361.679
4990.000 362.176
5000.000 360.132
5010.000 359.332
5020.000 362.839
5030.000 364.700
5040.000 361.066
5050.000 360.371
5060.000 358.466
5070.000 359.791
5080.000 355.605
5090.000 359.234
5100.000 360.294
5110.000 363.436
5120.000 357.476
5130.000 357.153
5140.000 359.333
5150.000 359.605
5160.000 360.520
5170.000 363.702
5180.000 360.961
5190.000 360.272
5200.000 360.941
5210.000 359.596
5220.000 365.336
5230.000 361.970
5240.000 357.015
5250.000 359.997
5260.000 363.183
5270.000 360.633
5280.000 357.589
5290.000 363.875
5300.000 360.449
5310.000 361.845
5320.000 365.225
5330.000 359.284
5340.000 356.109
5350.000 360.057
5360.000 361.665
5370.000 356.202
5380.000 358.083
5390.000 360.191
5400.000 356.704
5410.000 366.134
5420.000 356.927
5430.000 359.072
5440.000 360.274
5450.000 362.297
5460.000 362.247
5470.000 361.342
5480.000 362.245
5490.000 361.939
5500.000 361.893
5510.000 358.560
5520.000 358.062
5530.000 362.856
5540.000 358.281
5550.000 358.325
5560.000 358.016
5570.000 359.694
5580.000 361.669
5590.000 358.231
5600.000 359.961
5610.000 358.962
5620.000 361.305
5630.000 362.253
5640.000 358.985
5650.000 361.667
5660.000 362.958
5670.000 360.963
5680.000 364.936
5690.000 365.788
5700.000 361.724
5710.000 364.202
5720.000 362.621
5730.000 362.954
5740.000 363.586
5750.000 368.416
5760.000 364.537
5770.000 363.415
5780.000 363.057
5790.000 359.620
5800.000 361.651
5810.000 357.423
5820.000 358.802
5830.000 362.068
5840.000 360.022
5850.000 368.634
5860.000 365.161
5870.000 367.149
5880.000 364.341
5890.000 365.850
5900.000 364.143
5910.000 361.354
5920.000 361.944
5930.000 363.018
5940.000 365.325
5950.000 364.790
5960.000 363.397
5970.000 364.008
5980.000 368.250
5990.000 365.361
6000.000 365.048
6010.000 364.813
6020.000 365.719
6030.000 369.716
6040.000 363.208
6050.000 367.045
6060.000 365.518
6070.000 370.158
6080.000 364.385
6090.000 365.521
6100.000 366.319
6110.000 368.329
6120.000 366.723
6130.000 365.449
6140.000 368.385
6150.000 366.855
6160.000 368.379
6170.000 364.884
6180.000 366.031
6190.000 366.035
6200.000 368.231
6210.000 366.811
6220.000 365.132
6230.000 362.161
6240.000 363.653
6250.000 363.957
6260.000 361.368
6270.000 364.328
6280.000 362.508
6290.000 367.063
6300.000 363.141
6310.000 364.494
6320.000 364.390
6330.000 364.406
6340.000 366.018
6350.000 364.446
6360.000 362.446
6370.000 360.499
6380.000 364.005
6390.000 362.828
6400.000 363.268
6410.000 364.848
6420.000 368.178
6430.000 364.383
6440.000 360.738
6450.000 359.221
6460.000 363.031
6470.000 363.071
6480.000 360.505
6490.000 363.071
6500.000 360.585
6510.000 363.827
6520.000 362.416
6530.000 364.650
6540.000 366.200
6550.000 362.954
6560.000 359.593
6570.000 358.866
6580.000 364.712
6590.000 355.415
6600.000 363.083
6610.000 360.022
6620.000 359.325
6630.000 359.853
6640.000 362.711
6650.000 361.636
6660.000 364.597
6670.000 361.348
6680.000 362.664
6690.000 357.789
6700.000 362.679
6710.000 363.714
6720.000 363.328
6730.000 361.391
6740.000 363.909
6750.000 365.155
6760.000 366.153
6770.000 364.348
6780.000 363.504
6790.000 368.922
6800.000 361.719
6810.000 359.133
6820.000 361.204
6830.000 363.650
6840.000 361.832
6850.000 364.995
6860.000 364.628
6870.000 361.400
6880.000 359.925
6890.000 361.226
6900.000 362.004
6910.000 363.290
6920.000 364.858
6930.000 361.826
6940.000 365.918
6950.000 364.670
6960.000 358.487
6970.000 361.529
6980.000 361.975
6990.000 364.271
7000.000 365.726
7010.000 359.866
7020.000 356.805
7030.000 361.091
7040.000 359.408
7050.000 362.702
7060.000 359.151
7070.000 362.096
7080.000 362.214
7090.000 359.642
7100.000 360.538
7110.000 357.623
7120.000 363.188
7130.000 361.807
7140.000 358.529
7150.000 359.291
7160.000 365.548
7170.000 360.982
7180.000 362.303
7190.000 359.685
7200.000 357.002
7210.000 356.366
7220.000 364.822
7230.000 358.353
7240.000 359.759
7250.000 362.449
7260.000 360.597
7270.000 359.835
7280.000 364.777
7290.000 362.422
7300.000 361.725
7310.000 363.091
7320.000 363.796
7330.000 360.621
7340.000 361.732
7350.000 361.416
7360.000 368.294
7370.000 365.282
7380.000 363.507
7390.000 367.288
7400.000 363.091
7410.000 363.306
7420.000 361.474
7430.000 361.676
7440.000 360.318
7450.000 362.116
7460.000 363.792
7470.000 364.307
7480.000 362.229
7490.000 362.136
7500.000 360.587
7510.000 362.637
7520.000 362.119
7530.000 359.483
7540.000 357.228
7550.000 362.245
7560.000 361.139
7570.000 362.609
7580.000 360.134
7590.000 360.558
7600.000 363.864
7610.000 363.437
7620.000 365.201
7630.000 362.839
7640.000 361.193
7650.000 357.569
7660.000 361.238
7670.000 365.617
7680.000 363.176
7690.000 362.248
7700.000 362.514
7710.000 359.949
7720.000 362.147
7730.000 362.832
7740.000 361.629
7750.000 364.568
7760.000 359.797
7770.000 360.472
7780.000 361.744
7790.000 362.149
7800.000 357.744
7810.000 358.550
7820.000 358.463
7830.000 361.432
7840.000 358.372
7850.000 361.464
7860.000 362.928
7870.000 362.735
7880.000 358.583
7890.000 354.719
7900.000 357.063
7910.000 357.191
7920.000 360.715
7930.000 359.783
7940.000 360.615
7950.000 360.608
7960.000 361.477
7970.000 361.058
7980.000 358.503
7990.000 358.767
8000.000 359.308
8010.000 358.616
8020.000 359.886
8030.000 360.545
8040.000 359.544
8050.000 358.700
8060.000 356.400
8070.000 364.621
8080.000 362.390
8090.000 361.268
8100.000 365.413
8110.000 360.602
8120.000 361.982
8130.000 360.315
8140.000 361.004
8150.000 361.271
8160.000 362.217
8170.000 359.176
8180.000 357.071
8190.000 359.315
8200.000 357.774
8210.000 362.443
8220.000 359.162
8230.000 363.190
8240.000 355.232
8250.000 359.902
8260.000 362.191
8270.000 362.258
8280.000 361.250
8290.000 359.408
8300.000 356.591
8310.000 360.798
8320.000 362.668
8330.000 359.261
8340.000 362.025
8350.000 360.586
8360.000 358.410
8370.000 363.998
8380.000 363.431
8390.000 364.331
8400.000 363.390
8410.000 366.684
8420.000 359.355
8430.000 363.678
8440.000 363.383
8450.000 361.834
8460.000 358.389
8470.000 360.375
8480.000 357.559
8490.000 361.717
8500.000 359.963
8510.000 357.111
8520.000 357.900
8530.000 357.008
8540.000 354.664
8550.000 358.951
8560.000 359.892
8570.000 359.350
8580.000 361.166
8590.000 364.285
8600.000 357.003
8610.000 364.613
8620.000 358.392
8630.000 362.226
8640.000 356.962
8650.000 359.060
8660.000 359.520
8670.000 355.627
8680.000 357.600
8690.000 360.038
8700.000 360.772
8710.000 362.335
8720.000 357.149
8730.000 358.302
8740.000 359.008
8750.000 358.550
8760.000 359.890
8770.000 360.084
8780.000 357.568
8790.000 359.910
8800.000 359.150
8810.000 358.338
8820.000 359.635
8830.000 355.868
8840.000 356.151
8850.000 361.977
8860.000 363.811
8870.000 358.264
8880.000 362.167
8890.000 363.166
8900.000 361.695
8910.000 355.833
8920.000 358.327
8930.000 359.072
8940.000 363.268
8950.000 360.207
8960.000 359.681
8970.000 358.089
8980.000 360.554
8990.000 363.080
9000.000 360.914
9010.000 359.261
9020.000 364.411
9030.000 358.075
9040.000 361.505
9050.000 360.635
9060.000 363.365
9070.000 362.927
9080.000 359.821
9090.000 362.324
9100.000 355.365
9110.000 361.788
9120.000 359.952
9130.000 360.243
9140.000 358.056
9150.000 356.886
9160.000 358.399
9170.000 356.872
9180.000 360.561
9190.000 359.309
9200.000 357.386
9210.000 357.481
9220.000 359.530
9230.000 362.076
9240.000 359.094
9250.000 361.148
9260.000 362.992
9270.000 358.088
9280.000 359.804
9290.000 357.692
9300.000 358.749
9310.000 358.981
9320.000 357.086
9330.000 358.445
9340.000 362.559
9350.000 352.433
9360.000 359.744
9370.000 358.278
9380.000 361.520
9390.000 358.778
9400.000 362.898
9410.000 360.986
9420.000 362.518
9430.000 360.710
9440.000 362.408
9450.000 358.806
9460.000 360.108
9470.000 360.864
9480.000 357.963
9490.000 360.146
9500.000 360.203
9510.000 358.204
9520.000 361.143
9530.000 364.459
9540.000 361.574
9550.000 363.724
9560.000 359.995
9570.000 360.769
9580.000 354.265
9590.000 359.991
9600.000 362.865
9610.000 361.738
9620.000 362.593
9630.000 361.448
9640.000 355.952
9650.000 363.305
9660.000 361.295
9670.000 355.305
9680.000 360.210
9690.000 360.816
9700.000 356.273
9710.000 354.354
9720.000 360.022
9730.000 362.041
9740.000 358.517
9750.000 360.489
9760.000 360.204
9770.000 363.959
9780.000 358.795
9790.000 357.313
9800.000 363.609
9810.000 360.504
9820.000 359.207
9830.000 358.493
9840.000 364.808
9850.000 359.210
9860.000 363.397
9870.000 358.756
9880.000 359.292
9890.000 361.811
9900.000 357.791
9910.000 363.351
9920.000 361.522
9930.000 363.998
9940.000 363.624
9950.000 359.195
9960.000 361.038
9970.000 360.166
9980.000 358.673
9990.000 361.597
10000.000 357.823
10010.000 360.580
10020.000 357.136
10030.000 359.295
10040.000 361.554
10050.000 360.023
10060.000 361.442
10070.000 357.152
10080.000 358.947
10090.000 358.566
10100.000 364.317
10110.000 359.731
10120.000 359.120
10130.000 360.796
10140.000 357.999
10150.000 357.283
10160.000 358.032
10170.000 359.927
10180.000 361.285
10190.000 359.137
10200.000 359.337
10210.000 364.659
10220.000 363.376
10230.000 359.242
10240.000 363.833
10250.000 361.334
10260.000 357.730
10270.000 363.400
10280.000 359.633
10290.000 362.106
10300.000 352.045
10310.000 357.888
10320.000 357.900
10330.000 359.591
10340.000 359.063
10350.000 358.158
10360.000 362.877
10370.000 360.869
10380.000 357.291
10390.000 356.486
10400.000 361.887
10410.000 356.450
10420.000 359.183
10430.000 359.593
10440.000 358.833
10450.000 360.641
10460.000 356.001
10470.000 356.585
10480.000 357.055
10490.000 357.787
10500.000 358.334
10510.000 357.246
10520.000 358.463
10530.000 359.893
10540.000 360.152
10550.000 358.566
10560.000 358.127
10570.000 358.944
10580.000 358.917
10590.000 356.004
10600.000 359.534
10610.000 357.711
10620.000 360.749
10630.000 358.284
10640.000 357.042
10650.000 359.063
10660.000 358.761
10670.000 355.750
10680.000 360.900
10690.000 355.670
10700.000 360.569
10710.000 359.912
10720.000 358.837
10730.000 359.056
10740.000 360.454
10750.000 357.675
10760.000 353.350
10770.000 354.509
10780.000 355.314
10790.000 357.627
10800.000 358.609
10810.000 355.117
10820.000 355.753
10830.000 358.536
10840.000 354.692
10850.000 360.425
10860.000 360.135
10870.000 360.124
10880.000 359.514
10890.000 358.595
10900.000 357.020
10910.000 358.255
10920.000 358.826
10930.000 358.335
10940.000 356.469
10950.000 356.643
10960.000 355.644
10970.000 354.739
10980.000 359.217
10990.000 357.683
11000.000 353.513
11010.000 353.596
11020.000 355.155
11030.000 355.539
11040.000 356.542
11050.000 359.025
11060.000 355.323
11070.000 360.110
11080.000 355.301
11090.000 359.498
11100.000 359.981
11110.000 357.170
11120.000 358.756
11130.000 358.814
11140.000 355.560
11150.000 355.074
11160.000 356.324
11170.000 357.581
11180.000 359.361
11190.000 361.114
11200.000 355.353
11210.000 360.551
11220.000 356.132
11230.000 358.224
11240.000 357.009
11250.000 359.751
11260.000 358.873
11270.000 363.963
11280.000 355.023
11290.000 354.981
11300.000 358.998
11310.000 359.263
11320.000 359.311
11330.000 361.887
11340.000 361.160
11350.000 355.785
11360.000 354.502
11370.000 359.565
11380.000 359.314
11390.000 355.566
11400.000 363.122
11410.000 359.966
11420.000 359.442
11430.000 360.408
11440.000 358.927
11450.000 362.048
11460.000 360.586
11470.000 361.467
11480.000 359.335
11490.000 358.274
11500.000 358.621
11510.000 358.298
11520.000 360.152
11530.000 359.017
11540.000 360.950
11550.000 362.252
11560.000 363.791
11570.000 362.060
11580.000 361.207
11590.000 359.252
11600.000 362.154
11610.000 359.509
11620.000 360.549
11630.000 363.284
11640.000 360.901
11650.000 361.832
11660.000 360.475
11670.000 362.588
11680.000 359.797
11690.000 358.347
11700.000 362.367
11710.000 358.976
11720.000 356.355
11730.000 354.055
11740.000 359.655
11750.000 360.090
11760.000 357.458
11770.000 362.730
11780.000 368.211
11790.000 363.964
11800.000 359.750
11810.000 362.114
11820.000 360.961
11830.000 361.828
11840.000 364.086
11850.000 359.035
11860.000 362.900
11870.000 359.860
11880.000 363.133
11890.000 360.456
11900.000 362.994
11910.000 361.281
11920.000 361.608
11930.000 359.436
11940.000 361.069
11950.000 361.642
11960.000 365.344
11970.000 360.667
11980.000 362.753
11990.000 363.583
12000.000 363.763
12010.000 364.214
12020.000 364.806
12030.000 363.262
12040.000 362.853
12050.000 362.787
12060.000 366.140
12070.000 363.437
12080.000 362.247
12090.000 365.047
12100.000 364.518
12110.000 363.477
12120.000 361.229
12130.000 360.916
12140.000 361.585
12150.000 364.108
12160.000 363.082
12170.000 364.383
12180.000 361.241
12190.000 362.055
12200.000 363.004
12210.000 363.097
12220.000 361.442
12230.000 358.345
12240.000 360.537
12250.000 360.371
12260.000 359.008
12270.000 359.298
12280.000 359.855
12290.000 362.610
12300.000 361.379
12310.000 357.960
12320.000 360.411
12330.000 360.829
12340.000 359.966
12350.000 361.444
12360.000 360.071
12370.000 358.969
12380.000 362.244
12390.000 358.656
12400.000 360.480
12410.000 362.304
12420.000 361.611
12430.000 359.392
12440.000 355.560
12450.000 360.177
12460.000 357.877
12470.000 359.206
12480.000 356.862
12490.000 359.168
12500.000 358.473
12510.000 356.796
12520.000 357.791
12530.000 355.465
12540.000 355.620
12550.000 356.227
12560.000 357.571
12570.000 358.756
12580.000 361.263
12590.000 356.361
12600.000 355.508
12610.000 360.135
12620.000 356.960
12630.000 354.679
12640.000 357.212
12650.000 362.059
12660.000 361.472
12670.000 359.005
12680.000 362.137
12690.000 359.122
12700.000 363.895
12710.000 358.555
12720.000 357.471
12730.000 356.629
12740.000 357.200
12750.000 359.211
12760.000 357.321
12770.000 356.766
12780.000 355.063
12790.000 356.768
12800.000 357.367
12810.000 355.579
12820.000 359.281
12830.000 358.511
12840.000 356.229
12850.000 359.353
12860.000 360.485
12870.000 356.170
12880.000 355.554
12890.000 358.328
12900.000 357.401
12910.000 358.544
12920.000 355.392
12930.000 357.699
12940.000 359.851
12950.000 359.266
12960.000 358.369
12970.000 361.216
12980.000 362.181
12990.000 365.261
13000.000 358.876
13010.000 365.970
13020.000 363.708
13030.000 361.230
13040.000 360.590
13050.000 360.124
13060.000 359.441
13070.000 357.584
13080.000 360.078
13090.000 361.729
13100.000 360.601
13110.000 359.448
13120.000 358.828
13130.000 359.299
13140.000 360.724
13150.000 360.066
13160.000 356.987
13170.000 360.062
13180.000 363.878
13190.000 365.291
13200.000 362.549
13210.000 360.815
13220.000 360.500
13230.000 361.333
13240.000 361.340
13250.000 363.929
13260.000 364.001
13270.000 358.148
13280.000 360.339
13290.000 361.048
13300.000 363.418
13310.000 357.535
13320.000 361.331
13330.000 360.080
13340.000 362.444
13350.000 362.038
13360.000 359.421
13370.000 360.341
13380.000 358.800
13390.000 362.837
13400.000 364.367
13410.000 364.593
13420.000 361.838
13430.000 363.845
13440.000 360.797
13450.000 363.467
13460.000 361.365
13470.000 360.581
13480.000 361.961
13490.000 362.189
13500.000 361.978
13510.000 361.356
13520.000 360.449
13530.000 363.198
13540.000 362.765
13550.000 361.253
13560.000 362.580
13570.000 361.187
13580.000 361.292
13590.000 360.504
13600.000 361.115
13610.000 360.721
13620.000 360.795
13630.000 360.873
13640.000 363.451
13650.000 359.048
13660.000 359.397
13670.000 362.143
13680.000 358.245
13690.000 363.003
13700.000 357.345
13710.000 356.891
13720.000 360.076
13730.000 357.015
13740.000 360.661
13750.000 360.843
13760.000 354.842
13770.000 361.872
13780.000 359.643
13790.000 358.247
13800.000 360.143
13810.000 359.196
13820.000 361.523
13830.000 358.629
13840.000 361.815
13850.000 362.320
13860.000 360.305
13870.000 357.909
13880.000 361.366
13890.000 358.497
13900.000 360.757
13910.000 359.877
13920.000 359.471
13930.000 358.859
13940.000 361.077
13950.000 356.191
13960.000 360.110
13970.000 360.736
13980.000 355.720
13990.000 359.427
14000.000 358.902
14010.000 357.445
14020.000 356.311
14030.000 355.762
14040.000 355.234
14050.000 358.914
14060.000 356.345
14070.000 359.489
14080.000 360.951
14090.000 360.492
14100.000 358.566
14110.000 356.829
14120.000 360.027
14130.000 360.442
14140.000 358.688
14150.000 358.576
14160.000 356.738
14170.000 359.737
14180.000 357.303
14190.000 357.467
14200.000 358.232
14210.000 358.539
14220.000 358.284
14230.000 361.516
14240.000 355.893
14250.000 352.928
14260.000 358.312
14270.000 357.846
14280.000 353.614
14290.000 356.723
14300.000 357.863
14310.000 353.993
14320.000 355.038
14330.000 358.415
14340.000 357.767
14350.000 358.046
14360.000 357.151
14370.000 359.165
14380.000 356.147
14390.000 359.708
14400.000 356.548
14410.000 355.545
14420.000 359.184
14430.000 360.659
14440.000 360.216
14450.000 357.805
14460.000 358.053
14470.000 357.019
14480.000 354.955
14490.000 355.357
14500.000 361.054
14510.000 357.353
14520.000 355.775
14530.000 358.714
14540.000 357.167
14550.000 358.459
14560.000 360.133
14570.000 351.921
14580.000 358.433
14590.000 357.541
14600.000 354.618
14610.000 356.943
14620.000 354.649
14630.000 356.822
14640.000 356.181
14650.000 355.756
14660.000 355.667
14670.000 355.238
14680.000 356.918
14690.000 355.512
14700.000 355.322
14710.000 356.230
14720.000 359.642
14730.000 360.324
14740.000 361.270
14750.000 362.635
14760.000 361.297
14770.000 357.002
14780.000 362.076
14790.000 359.403
14800.000 356.982
14810.000 357.396
14820.000 356.593
14830.000 360.803
14840.000 360.212
14850.000 354.020
14860.000 358.241
14870.000 355.207
14880.000 355.236
14890.000 361.716
14900.000 358.885
14910.000 358.527
14920.000 357.018
14930.000 358.725
14940.000 358.770
14950.000 358.797
14960.000 359.419
14970.000 361.499
14980.000 361.452
14990.000 358.374
15000.000 361.240
15010.000 363.064
15020.000 360.289
15030.000 357.541
15040.000 362.571
15050.000 364.681
15060.000 357.925
15070.000 362.362
15080.000 361.664
15090.000 355.405
15100.000 361.002
15110.000 360.231
15120.000 357.119
15130.000 355.456
15140.000 359.267
15150.000 356.000
15160.000 358.496
15170.000 354.401
15180.000 357.586
15190.000 360.450
15200.000 358.081
15210.000 354.891
15220.000 352.936
15230.000 355.706
15240.000 354.205
15250.000 352.486
15260.000 355.699
15270.000 358.047
15280.000 356.381
15290.000 355.950
15300.000 355.941
15310.000 359.152
15320.000 358.237
15330.000 357.255
15340.000 357.984
15350.000 356.428
15360.000 359.821
15370.000 355.328
15380.000 353.730
15390.000 354.546
15400.000 355.806
15410.000 353.502
15420.000 357.816
15430.000 358.210
15440.000 357.579
15450.000 359.179
15460.000 359.023
15470.000 354.136
15480.000 355.930
15490.000 360.750
15500.000 359.836
15510.000 360.655
15520.000 359.358
15530.000 359.287
15540.000 355.234
15550.000 359.901
15560.000 359.348
15570.000 356.266
15580.000 358.675
15590.000 355.097
15600.000 357.236
15610.000 353.500
15620.000 358.859
15630.000 357.996
15640.000 355.534
15650.000 359.060
15660.000 358.589
15670.000 356.316
15680.000 355.573
15690.000 356.568
15700.000 360.023
15710.000 358.102
15720.000 356.286
15730.000 354.195
15740.000 357.295
15750.000 353.202
15760.000 359.508
15770.000 355.732
15780.000 359.706
15790.000 355.917
15800.000 353.242
15810.000 355.574
15820.000 353.430
15830.000 356.137
15840.000 356.753
15850.000 354.144
15860.000 355.465
15870.000 359.713
15880.000 358.115
15890.000 355.986
15900.000 361.291
15910.000 354.688
15920.000 354.490
15930.000 355.224
15940.000 353.352
15950.000 356.648
15960.000 358.194
15970.000 354.426
15980.000 355.586
15990.000 353.664
16000.000 356.598
16010.000 353.801
16020.000 354.768
16030.000 356.258
16040.000 356.998
16050.000 357.834
16060.000 354.766
16070.000 357.151
16080.000 354.050
16090.000 356.509
16100.000 357.398
16110.000 356.216
16120.000 357.421
16130.000 357.313
16140.000 358.249
16150.000 351.963
16160.000 354.997
16170.000 356.880
16180.000 352.556
16190.000 356.588
16200.000 353.662
16210.000 352.900
16220.000 357.827
16230.000 355.075
16240.000 358.108
16250.000 355.711
16260.000 356.989
16270.000 357.732
16280.000 355.074
16290.000 359.048
16300.000 358.248
16310.000 356.998
16320.000 354.223
16330.000 354.538
16340.000 353.747
16350.000 353.250
16360.000 351.115
16370.000 355.486
16380.000 355.153
16390.000 354.725
16400.000 352.120
16410.000 358.725
16420.000 352.477
16430.000 352.628
16440.000 354.686
16450.000 358.181
16460.000 352.135
16470.000 355.097
16480.000 354.630
16490.000 356.961
16500.000 355.200
16510.000 357.101
16520.000 355.614
16530.000 352.099
16540.000 353.595
16550.000 354.900
16560.000 356.409
16570.000 356.236
16580.000 353.061
16590.000 356.162
16600.000 357.007
16610.000 352.918
16620.000 354.661
16630.000 358.056
16640.000 354.272
16650.000 355.245
16660.000 354.736
16670.000 354.680
16680.000 353.025
16690.000 356.842
16700.000 356.401
16710.000 351.340
16720.000 354.290
16730.000 351.609
16740.000 355.938
16750.000 355.962
16760.000 355.208
16770.000 355.944
16780.000 353.755
16790.000 355.225
16800.000 353.959
16810.000 356.189
16820.000 354.928
16830.000 355.992
16840.000 355.403
16850.000 356.292
16860.000 356.694
16870.000 356.709
16880.000 357.928
16890.000 357.533
16900.000 353.304
16910.000 351.446
16920.000 353.631
16930.000 351.849
16940.000 352.348
16950.000 353.863
16960.000 353.052
16970.000 350.846
16980.000 352.960
16990.000 352.510
17000.000 355.470
17010.000 349.486
17020.000 352.731
17030.000 352.822
17040.000 353.479
17050.000 356.695
17060.000 347.933
17070.000 350.943
17080.000 353.126
17090.000 350.631
17100.000 355.520
17110.000 354.465
17120.000 354.251
17130.000 349.861
17140.000 356.814
17150.000 349.827
17160.000 352.911
17170.000 354.685
17180.000 355.850
17190.000 356.591
17200.000 353.059
17210.000 356.339
17220.000 356.426
17230.000 356.509
17240.000 354.991
17250.000 354.430
17260.000 353.801
17270.000 353.556
17280.000 358.158
17290.000 353.110
17300.000 357.572
17310.000 354.042
17320.000 355.494
17330.000 356.054
17340.000 357.428
17350.000 354.716
17360.000 357.526
17370.000 356.900
17380.000 352.832
17390.000 351.292
17400.000 352.639
17410.000 354.726
17420.000 356.604
17430.000 353.458
17440.000 353.291
17450.000 354.105
17460.000 355.852
17470.000 353.895
17480.000 357.308
17490.000 353.649
17500.000 354.086
17510.000 355.264
17520.000 351.777
17530.000 355.347
17540.000 355.057
17550.000 351.518
17560.000 353.861
17570.000 353.593
17580.000 356.363
17590.000 355.600
17600.000 359.273
17610.000 359.139
17620.000 356.435
17630.000 356.529
17640.000 357.134
17650.000 356.141
17660.000 358.872
17670.000 361.551
17680.000 356.307
17690.000 354.892
17700.000 357.859
17710.000 358.612
17720.000 359.481
17730.000 354.589
17740.000 359.605
17750.000 359.497
17760.000 359.834
17770.000 360.176
17780.000 354.943
17790.000 357.046
17800.000 361.772
17810.000 357.017
17820.000 358.089
17830.000 360.867
17840.000 354.248
17850.000 354.487
17860.000 357.102
17870.000 358.865
17880.000 358.674
17890.000 355.371
17900.000 358.663
17910.000 358.274
17920.000 361.453
17930.000 360.333
17940.000 359.596
17950.000 362.680
17960.000 360.512
17970.000 359.859
17980.000 359.781
17990.000 359.337
18000.000 358.722
18010.000 358.825
18020.000 355.477
18030.000 359.295
18040.000 358.178
18050.000 359.821
18060.000 356.445
18070.000 359.703
18080.000 358.574
18090.000 356.134
18100.000 358.399
18110.000 360.177
18120.000 357.386
18130.000 356.022
18140.000 356.268
18150.000 356.905
18160.000 357.613
18170.000 358.769
18180.000 356.490
18190.000 355.429
18200.000 356.347
18210.000 358.934
18220.000 355.443
18230.000 356.545
18240.000 354.693
18250.000 363.736
18260.000 356.683
18270.000 355.631
18280.000 360.770
18290.000 360.886
18300.000 355.998
18310.000 357.221
18320.000 356.454
18330.000 361.109
18340.000 355.286
18350.000 354.467
18360.000 356.836
18370.000 359.462
18380.000 359.102
18390.000 355.752
18400.000 357.873
18410.000 356.471
18420.000 357.937
18430.000 359.585
18440.000 359.227
18450.000 361.014
18460.000 358.447
18470.000 363.016
18480.000 357.805
18490.000 358.662
18500.000 355.437
18510.000 353.376
18520.000 351.720
18530.000 356.582
18540.000 357.248
18550.000 358.338
18560.000 354.141
18570.000 356.064
18580.000 357.242
18590.000 353.457
18600.000 357.057
18610.000 353.722
18620.000 356.081
18630.000 351.921
18640.000 354.941
18650.000 357.634
18660.000 358.169
18670.000 354.523
18680.000 357.851
18690.000 355.784
18700.000 357.826
18710.000 357.841
18720.000 355.181
18730.000 358.063
18740.000 355.198
18750.000 357.664
18760.000 358.525
18770.000 361.635
18780.000 358.384
18790.000 356.738
18800.000 359.820
18810.000 355.865
18820.000 359.812
18830.000 359.794
18840.000 356.595
18850.000 359.454
18860.000 354.411
18870.000 356.735
18880.000 355.355
18890.000 355.023
18900.000 357.770
18910.000 357.587
18920.000 359.800
18930.000 360.795
18940.000 359.489
18950.000 359.290
18960.000 354.963
18970.000 356.645
18980.000 358.561
18990.000 354.907
19000.000 359.369
19010.000 359.214
19020.000 357.507
19030.000 357.815
19040.000 357.597
19050.000 358.275
19060.000 359.388
19070.000 359.167
19080.000 358.064
19090.000 359.194
19100.000 357.334
19110.000 356.396
19120.000 356.294
19130.000 353.315
19140.000 355.868
19150.000 355.998
19160.000 354.439
19170.000 357.030
19180.000 354.083
19190.000 359.419
19200.000 355.907
19210.000 359.724
19220.000 360.645
19230.000 355.554
19240.000 359.505
19250.000 358.013
19260.000 359.222
19270.000 357.502
19280.000 358.182
19290.000 357.556
19300.000 355.032
19310.000 355.489
19320.000 361.156
19330.000 356.899
19340.000 360.064
19350.000 358.519
19360.000 361.660
19370.000 355.025
19380.000 356.449
19390.000 357.846
19400.000 360.298
19410.000 356.647
19420.000 364.346
19430.000 357.837
19440.000 364.266
19450.000 357.338
19460.000 356.683
19470.000 359.697
19480.000 361.019
19490.000 359.635
19500.000 360.426
19510.000 358.834
19520.000 358.757
19530.000 359.657
19540.000 360.532
19550.000 365.858
19560.000 360.817
19570.000 357.813
19580.000 358.017
19590.000 359.047
19600.000 360.631
19610.000 362.887
19620.000 360.945
19630.000 362.377
19640.000 361.672
19650.000 362.969
19660.000 365.139
19670.000 363.647
19680.000 363.286
19690.000 362.418
19700.000 361.621
19710.000 358.929
19720.000 363.269
19730.000 361.431
19740.000 361.117
19750.000 357.978
19760.000 360.869
[truncated: 8,024 more rows]

[truncated: 10 more sheets: SASA_N439K_RBD, SASA_N439K_ACE2, RMSF_wild, RMSF_N439K, Rg_wild, Rg_wild_RBD, Rg_wild_ACE2, Rg_N439K, Rg_N439K_RBD, Rg_N439K_ACE2]
