# Supplementary material for: N439K Variant in Spike Protein Alter the Infection Efficiency and Antigenicity of SARS-CoV-2 Based on Molecular Dynamics Simulation
Source: Front Cell Dev Biol. 2021 Aug 3;9:697035. doi: 10.3389/fcell.2021.697035 (PMC8369991; doi:10.3389/fcell.2021.697035)
Supplement: Supplementary Table 4 — The number of hydrogen bonds between RBD and hACE2 protein in N439K and wild-type RBD-hACE2 complex. [file Table_4.xlsx]

## Sheet: Sheet1
Supplementary Tab.S4: The number of hydrogen bonds between RBD and hACE2 protein in N439K and wild-type RBD-hACE2 complex
Time	N439K	wild-type
80000	13	8
80010	8	7
80020	6	7
80030	9	6
80040	6	7
80050	10	11
80060	9	13
80070	12	3
80080	7	7
80090	6	9
80100	7	6
80110	5	10
80120	8	8
80130	8	5
80140	5	9
80150	7	10
80160	11	7
80170	6	6
80180	9	8
80190	11	8
80200	10	11
80210	15	8
80220	7	10
80230	8	12
80240	12	5
80250	13	5
80260	9	4
80270	13	5
80280	9	8
80290	12	7
80300	9	9
80310	7	8
80320	6	7
80330	16	5
80340	9	5
80350	7	8
80360	12	7
80370	13	5
80380	9	6
80390	9	7
80400	12	7
80410	11	4
80420	14	7
80430	13	9
80440	9	5
80450	8	13
80460	17	8
80470	15	7
80480	10	6
80490	9	5
80500	9	4
80510	9	5
80520	12	5
80530	18	7
80540	9	7
80550	12	6
80560	16	6
80570	15	6
80580	10	4
80590	18	4
80600	8	10
80610	13	6
80620	10	8
80630	7	8
80640	13	8
80650	6	9
80660	9	3
80670	13	4
80680	14	7
80690	10	6
80700	9	5
80710	12	5
80720	13	6
80730	13	9
80740	17	6
80750	12	7
80760	13	8
80770	13	12
80780	12	5
80790	12	9
80800	13	7
80810	12	5
80820	8	7
80830	8	7
80840	11	5
80850	11	6
80860	10	5
80870	10	6
80880	12	8
80890	12	4
80900	10	6
80910	6	6
80920	12	7
80930	10	8
80940	12	3
80950	12	7
80960	13	6
80970	16	6
80980	12	5
80990	11	11
81000	12	5
81010	14	6
81020	9	6
81030	13	4
81040	11	2
81050	12	2
81060	13	3
81070	8	4
81080	8	8
81090	6	6
81100	8	4
81110	6	8
81120	19	5
81130	13	5
81140	14	5
81150	9	8
81160	18	4
81170	10	8
81180	10	5
81190	9	5
81200	17	9
81210	11	9
81220	11	7
81230	10	6
81240	8	6
81250	17	6
81260	11	4
81270	11	5
81280	13	10
81290	15	8
81300	8	5
81310	14	7
81320	14	5
81330	7	11
81340	15	6
81350	14	7
81360	12	6
81370	12	4
81380	11	7
81390	10	7
81400	13	5
81410	13	8
81420	11	9
81430	13	10
81440	11	7
81450	9	7
81460	13	4
81470	15	6
81480	12	5
81490	7	1
81500	9	5
81510	11	2
81520	9	2
81530	14	9
81540	13	6
81550	15	5
81560	15	3
81570	16	6
81580	18	3
81590	19	7
81600	15	5
81610	12	5
81620	16	6
81630	14	4
81640	12	4
81650	12	7
81660	19	13
81670	12	7
81680	12	6
81690	9	10
81700	6	8
81710	16	11
81720	11	7
81730	11	4
81740	9	7
81750	14	7
81760	5	7
81770	8	9
81780	11	10
81790	15	9
81800	15	7
81810	17	9
81820	15	7
81830	11	3
81840	12	2
81850	15	3
81860	6	8
81870	5	8
81880	8	6
81890	6	3
81900	9	3
81910	11	4
81920	13	3
81930	11	7
81940	14	4
81950	13	7
81960	12	5
81970	7	3
81980	14	6
81990	9	4
82000	14	2
82010	12	6
82020	11	5
82030	12	5
82040	12	5
82050	10	7
82060	18	6
82070	13	7
82080	12	5
82090	13	7
82100	12	11
82110	11	7
82120	13	9
82130	8	10
82140	10	10
82150	7	6
82160	15	6
82170	8	8
82180	9	3
82190	17	8
82200	13	5
82210	14	8
82220	9	3
82230	12	7
82240	8	11
82250	6	8
82260	9	7
82270	9	5
82280	11	8
82290	5	7
82300	4	4
82310	3	11
82320	4	6
82330	13	6
82340	3	8
82350	12	8
82360	6	8
82370	11	4
82380	10	6
82390	6	3
82400	11	3
82410	8	7
82420	9	3
82430	10	12
82440	9	9
82450	10	8
82460	11	5
82470	12	12
82480	8	11
82490	13	5
82500	6	6
82510	10	7
82520	7	8
82530	9	9
82540	6	6
82550	7	7
82560	12	5
82570	9	2
82580	9	5
82590	13	5
82600	12	4
82610	10	7
82620	13	5
82630	15	9
82640	15	8
82650	9	8
82660	11	7
82670	8	6
82680	7	7
82690	10	5
82700	18	4
82710	12	8
82720	11	8
82730	11	6
82740	11	4
82750	13	4
82760	10	11
82770	7	12
82780	15	5
82790	9	5
82800	14	6
82810	13	2
82820	10	6
82830	13	3
82840	13	6
82850	9	10
82860	15	3
82870	13	7
82880	11	4
82890	11	7
82900	11	9
82910	12	2
82920	6	9
82930	18	4
82940	13	4
82950	8	9
82960	8	5
82970	12	9
82980	14	11
82990	13	4
83000	9	8
83010	9	4
83020	9	8
83030	10	8
83040	12	3
83050	13	9
83060	13	3
83070	16	7
83080	9	5
83090	15	8
83100	12	8
83110	11	8
83120	14	7
83130	11	6
83140	13	6
83150	11	8
83160	13	4
83170	15	3
83180	11	6
83190	17	6
83200	16	8
83210	12	9
83220	11	8
83230	15	8
83240	12	5
83250	16	9
83260	14	3
83270	11	4
83280	16	5
83290	7	1
83300	12	5
83310	14	6
83320	13	6
83330	13	8
83340	13	6
83350	12	8
83360	18	12
83370	15	11
83380	7	11
83390	20	5
83400	14	7
83410	16	9
83420	15	9
83430	14	4
83440	17	7
83450	14	9
83460	13	8
83470	15	7
83480	11	8
83490	17	7
83500	13	7
83510	12	8
83520	9	11
83530	14	6
83540	15	7
83550	16	4
83560	14	8
83570	11	6
83580	19	7
83590	10	7
83600	10	9
83610	17	8
83620	11	6
83630	13	5
83640	14	3
83650	13	7
83660	13	8
83670	9	5
83680	12	6
83690	10	9
83700	15	5
83710	15	4
83720	17	9
83730	12	6
83740	9	12
83750	14	5
83760	19	13
83770	12	9
83780	14	9
83790	7	8
83800	8	6
83810	11	8
83820	13	8
83830	9	5
83840	11	8
83850	11	8
83860	7	8
83870	9	9
83880	12	13
83890	10	7
83900	14	6
83910	8	7
83920	12	10
83930	7	12
83940	8	9
83950	10	8
83960	10	12
83970	10	7
83980	7	8
83990	11	9
84000	13	10
84010	8	11
84020	7	9
84030	12	5
84040	6	12
84050	5	10
84060	9	5
84070	10	8
84080	12	11
84090	8	8
84100	10	8
84110	9	9
84120	15	12
84130	5	11
84140	8	12
84150	7	9
84160	8	9
84170	13	11
84180	9	11
84190	5	7
84200	9	6
84210	8	7
84220	8	11
84230	11	10
84240	10	7
84250	8	10
84260	4	11
84270	6	12
84280	10	13
84290	3	6
84300	7	10
84310	11	4
84320	6	7
84330	8	15
84340	10	8
84350	7	8
84360	9	6
84370	5	7
84380	7	10
84390	7	4
84400	7	6
84410	9	8
84420	9	2
84430	12	6
84440	9	13
84450	8	6
84460	12	7
84470	11	7
84480	15	6
84490	13	8
84500	7	10
84510	5	4
84520	8	6
84530	10	8
84540	5	5
84550	14	5
84560	6	5
84570	8	11
84580	7	5
84590	5	8
84600	8	11
84610	7	1
84620	6	9
84630	5	6
84640	8	4
84650	5	6
84660	7	2
84670	5	7
84680	10	7
84690	10	6
84700	10	6
84710	10	6
84720	13	6
84730	8	8
84740	15	9
84750	11	7
84760	12	9
84770	8	8
84780	7	10
84790	8	11
84800	6	2
84810	9	4
84820	9	4
84830	7	11
84840	12	10
84850	13	8
84860	8	7
84870	8	8
84880	9	3
84890	8	8
84900	11	7
84910	8	5
84920	7	8
84930	6	5
84940	7	5
84950	7	7
84960	8	8
84970	7	5
84980	6	3
84990	8	8
85000	11	9
85010	12	6
85020	8	4
85030	10	3
85040	19	5
85050	6	6
85060	13	2
85070	12	7
85080	9	6
85090	5	6
85100	10	6
85110	9	7
85120	4	5
85130	10	4
85140	8	6
85150	14	8
85160	12	11
85170	7	8
85180	7	5
85190	9	6
85200	16	4
85210	13	4
85220	12	8
85230	12	8
85240	14	11
85250	12	6
85260	8	5
85270	10	8
85280	7	11
85290	10	5
85300	8	7
85310	13	7
85320	15	7
85330	11	9
85340	10	5
85350	13	6
85360	7	4
85370	12	3
85380	12	7
85390	9	3
85400	11	7
85410	8	5
85420	11	6
85430	10	2
85440	11	9
85450	14	3
85460	8	4
85470	16	3
85480	11	7
85490	14	6
85500	15	7
85510	17	5
85520	9	7
85530	10	13
85540	8	2
85550	8	4
85560	9	5
85570	9	1
85580	8	7
85590	12	4
85600	7	6
85610	3	10
85620	13	8
85630	10	10
85640	16	6
85650	13	4
85660	17	4
85670	14	4
85680	9	4
85690	12	6
85700	12	4
85710	9	3
85720	5	10
85730	16	12
85740	6	2
85750	8	5
85760	11	5
85770	7	1
85780	10	7
85790	12	9
85800	13	9
85810	10	8
85820	15	5
85830	8	9
85840	11	6
85850	8	8
85860	16	6
85870	10	7
85880	10	9
85890	11	8
85900	4	11
85910	7	4
85920	10	5
85930	9	7
85940	6	8
85950	13	5
85960	6	7
85970	8	6
85980	10	6
85990	8	5
86000	8	9
86010	12	6
86020	14	8
86030	10	7
86040	11	4
86050	12	4
86060	9	9
86070	12	10
86080	5	8
86090	10	8
86100	12	5
86110	9	9
86120	10	8
86130	9	11
86140	8	1
86150	9	10
86160	5	5
86170	7	10
86180	12	12
86190	14	6
86200	13	8
86210	16	7
86220	10	5
86230	13	7
86240	15	12
86250	7	3
86260	9	9
86270	8	6
86280	9	8
86290	12	9
86300	10	6
86310	8	7
86320	8	10
86330	12	4
86340	10	7
86350	9	8
86360	8	10
86370	13	9
86380	8	8
86390	12	10
86400	13	10
86410	11	5
86420	8	5
86430	9	4
86440	11	6
86450	10	5
86460	5	7
86470	4	9
86480	10	4
86490	9	8
86500	10	11
86510	11	8
86520	7	12
86530	7	6
86540	6	6
86550	12	7
86560	11	4
86570	7	10
86580	7	10
86590	8	7
86600	12	5
86610	13	9
86620	7	12
86630	11	3
86640	6	7
86650	10	12
86660	6	11
86670	9	7
86680	4	10
86690	9	11
86700	13	11
86710	9	9
86720	11	4
86730	8	8
86740	4	11
86750	10	7
86760	10	10
86770	6	10
86780	9	6
86790	7	8
86800	7	5
86810	10	6
86820	14	8
86830	7	4
86840	7	7
86850	8	7
86860	8	4
86870	13	5
86880	5	8
86890	7	4
86900	9	7
86910	10	3
86920	9	5
86930	9	6
86940	11	6
86950	10	4
86960	15	9
86970	11	4
86980	6	5
86990	8	10
87000	6	7
87010	5	9
87020	11	7
87030	12	8
87040	6	7
87050	11	7
87060	9	8
87070	9	7
87080	11	6
87090	9	13
87100	9	12
87110	6	9
87120	10	7
87130	9	8
87140	10	6
87150	13	8
87160	10	8
87170	12	6
87180	7	10
87190	15	3
87200	10	8
87210	10	10
87220	8	5
87230	14	13
87240	10	10
87250	12	6
87260	14	7
87270	13	9
87280	11	9
87290	11	9
87300	9	9
87310	12	8
87320	8	8
87330	8	8
87340	8	10
87350	11	8
87360	9	7
87370	7	8
87380	14	9
87390	6	12
87400	11	9
87410	14	8
87420	19	10
87430	10	8
87440	14	10
87450	10	6
87460	12	11
87470	6	9
87480	5	9
87490	8	9
87500	14	11
87510	18	12
87520	13	8
87530	11	11
87540	11	5
87550	9	7
87560	5	7
87570	8	11
87580	8	12
87590	8	10
87600	7	7
87610	12	13
87620	13	9
87630	7	13
87640	8	10
87650	8	7
87660	15	4
87670	16	9
87680	16	10
87690	13	11
87700	8	8
87710	9	10
87720	9	7
87730	12	13
87740	12	11
87750	7	10
87760	8	7
87770	11	9
87780	10	9
87790	7	10
87800	15	7
87810	9	9
87820	9	8
87830	9	7
87840	8	8
87850	13	5
87860	10	6
87870	6	10
87880	8	11
87890	12	8
87900	11	9
87910	10	5
87920	8	9
87930	9	16
87940	12	14
87950	12	9
87960	10	8
87970	10	9
87980	3	10
87990	10	7
88000	10	5
88010	8	8
88020	7	6
88030	15	11
88040	14	10
88050	15	9
88060	14	9
88070	15	10
88080	12	10
88090	10	6
88100	12	8
88110	12	7
88120	16	7
88130	8	6
88140	13	5
88150	8	4
88160	8	9
88170	13	11
88180	16	6
88190	12	13
88200	17	11
88210	14	6
88220	13	9
88230	15	11
88240	14	10
88250	12	4
88260	14	13
88270	12	4
88280	14	5
88290	11	9
88300	18	12
88310	21	8
88320	13	5
88330	10	6
88340	15	6
88350	8	5
88360	11	10
88370	9	6
88380	9	9
88390	10	5
88400	7	2
88410	6	7
88420	10	7
88430	10	7
88440	10	7
88450	10	10
88460	18	5
88470	10	7
88480	9	12
88490	14	8
88500	13	8
88510	9	6
88520	10	5
88530	17	7
88540	16	7
88550	11	7
88560	12	9
88570	10	8
88580	10	4
88590	16	6
88600	13	6
88610	11	5
88620	13	6
88630	11	9
88640	8	8
88650	7	9
88660	7	12
88670	17	11
88680	7	9
88690	12	4
88700	10	9
88710	9	10
88720	13	1
88730	7	5
88740	8	9
88750	15	10
88760	7	7
88770	10	9
88780	10	11
88790	17	11
88800	12	6
88810	10	7
88820	11	8
88830	14	9
88840	14	6
88850	15	7
88860	13	8
88870	5	10
88880	10	10
88890	10	8
88900	12	7
88910	9	1
88920	10	7
88930	12	1
88940	8	3
88950	6	3
88960	9	7
88970	10	3
88980	10	6
88990	15	4
89000	12	3
89010	7	5
89020	10	9
89030	14	11
89040	9	10
89050	11	10
89060	11	8
89070	6	4
89080	10	9
89090	12	7
89100	13	7
89110	9	8
89120	9	8
89130	5	7
89140	8	4
89150	9	7
89160	11	9
89170	13	10
89180	12	8
89190	11	6
89200	14	8
89210	9	4
89220	15	4
89230	11	9
89240	13	9
89250	13	10
89260	12	6
89270	8	5
89280	1	8
89290	9	6
89300	7	5
89310	12	10
89320	11	6
89330	13	8
89340	10	7
89350	8	10
89360	7	12
89370	10	10
89380	10	7
89390	10	10
89400	11	10
89410	10	10
89420	10	10
89430	14	10
89440	11	7
89450	15	9
89460	11	12
89470	13	10
89480	10	7
89490	10	15
89500	10	11
89510	12	15
89520	9	9
89530	8	13
89540	14	6
89550	14	9
89560	13	9
89570	9	7
89580	8	8
89590	7	7
89600	10	4
89610	12	9
89620	11	10
89630	9	9
89640	11	12
89650	13	10
89660	9	12
89670	16	9
89680	11	8
89690	7	10
89700	8	11
89710	9	5
89720	8	5
89730	12	8
89740	10	6
89750	7	8
89760	9	8
89770	9	8
89780	13	6
89790	13	3
89800	11	9
89810	12	5
89820	12	8
89830	10	9
89840	9	5
89850	11	8
89860	11	5
89870	13	6
89880	9	12
89890	13	9
89900	9	11
89910	8	10
89920	9	8
89930	10	12
89940	8	12
89950	13	10
89960	6	5
89970	10	8
89980	11	8
89990	11	9
90000	11	8
90010	6	4
90020	10	9
90030	9	4
90040	9	9
90050	14	10
90060	11	7
90070	13	6
90080	15	9
90090	13	6
90100	9	4
90110	14	6
90120	10	10
90130	13	9
90140	4	14
90150	7	5
90160	8	13
90170	12	9
90180	13	4
90190	8	5
90200	9	8
90210	10	4
90220	10	5
90230	8	8
90240	9	8
90250	10	6
90260	8	6
90270	10	7
90280	9	8
90290	13	8
90300	13	6
90310	10	7
90320	12	5
90330	12	3
90340	11	4
90350	14	8
90360	15	7
90370	11	6
90380	13	10
90390	8	6
90400	14	13
90410	10	10
90420	8	7
90430	12	11
90440	11	7
90450	10	9
90460	10	9
90470	13	9
90480	10	7
90490	9	9
90500	10	8
90510	6	4
90520	12	6
90530	11	9
90540	11	7
90550	17	8
90560	12	3
90570	12	10
90580	9	11
90590	8	8
90600	9	9
90610	10	9
90620	12	6
90630	6	5
90640	4	7
90650	5	8
90660	9	6
90670	8	8
90680	8	5
90690	9	10
90700	7	11
90710	8	13
90720	9	8
90730	12	10
90740	9	4
90750	4	4
90760	9	7
90770	10	9
90780	9	6
90790	8	3
90800	13	11
90810	8	6
90820	11	5
90830	18	12
90840	16	8
90850	9	9
90860	10	14
90870	11	7
90880	8	7
90890	11	9
90900	8	5
90910	9	9
90920	13	10
90930	9	11
90940	9	9
90950	10	7
90960	6	11
90970	13	10
90980	5	7
90990	12	5
91000	7	11
91010	11	9
91020	12	9
91030	8	8
91040	9	11
91050	8	10
91060	6	1
91070	14	7
91080	10	5
91090	7	7
91100	8	5
91110	5	9
91120	3	6
91130	4	6
91140	5	8
91150	6	8
91160	7	10
91170	7	10
91180	8	10
91190	10	6
91200	9	12
91210	11	7
91220	6	6
91230	6	6
91240	6	6
91250	10	4
91260	11	10
91270	6	5
91280	5	4
91290	9	5
91300	10	5
91310	7	5
91320	4	10
91330	6	7
91340	8	9
91350	6	10
91360	6	12
91370	10	12
91380	11	9
91390	10	6
91400	7	7
91410	13	11
91420	8	6
91430	10	8
91440	3	6
91450	8	7
91460	3	9
91470	7	6
91480	8	7
91490	5	5
91500	9	7
91510	12	7
91520	8	9
91530	5	9
91540	4	9
91550	6	9
91560	6	11
91570	4	12
91580	7	9
91590	10	6
91600	8	4
91610	10	8
91620	6	7
91630	12	7
91640	9	5
91650	5	7
91660	10	3
91670	8	7
91680	10	7
91690	4	10
91700	5	6
91710	7	5
91720	6	6
91730	5	7
91740	8	5
91750	6	8
91760	10	7
91770	9	5
91780	8	6
91790	9	5
91800	4	6
91810	7	11
91820	4	6
91830	8	4
91840	4	7
91850	2	5
91860	12	2
91870	4	8
91880	5	7
91890	4	7
91900	4	8
91910	10	6
91920	9	7
91930	8	6
91940	6	7
91950	5	7
91960	7	6
91970	6	6
91980	7	4
91990	7	8
92000	5	7
92010	8	6
92020	5	4
92030	6	7
92040	5	8
92050	8	6
92060	7	5
92070	7	7
92080	10	8
92090	12	11
92100	6	4
92110	10	9
92120	11	9
92130	5	8
92140	8	5
92150	6	7
92160	8	8
92170	7	5
92180	6	8
92190	10	9
92200	7	12
92210	4	4
92220	7	9
92230	6	6
92240	4	8
92250	15	6
92260	5	4
92270	11	9
92280	5	8
92290	6	7
92300	6	8
92310	7	9
92320	6	4
92330	5	8
92340	3	6
92350	6	7
92360	7	7
92370	5	8
92380	3	6
92390	8	8
92400	4	4
92410	5	5
92420	8	5
92430	6	8
92440	11	5
92450	8	4
92460	9	9
92470	10	4
92480	11	8
92490	7	7
92500	8	5
92510	7	4
92520	6	7
92530	6	8
92540	6	8
92550	3	5
92560	5	6
92570	4	8
92580	5	9
92590	6	6
92600	7	5
92610	9	5
92620	3	5
92630	2	8
92640	7	5
92650	5	7
92660	5	9
92670	6	10
92680	7	4
92690	4	5
92700	3	5
92710	8	7
92720	3	7
92730	6	12
92740	8	5
92750	11	10
92760	13	4
92770	13	7
92780	9	6
92790	9	12
92800	8	6
92810	10	4
92820	11	10
92830	9	10
92840	12	8
92850	11	8
92860	11	9
92870	14	12
92880	13	11
92890	10	8
92900	8	13
92910	10	11
92920	10	10
92930	9	7
92940	8	7
92950	9	12
92960	9	9
92970	11	6
92980	13	6
92990	11	8
93000	11	4
93010	9	9
93020	14	2
93030	15	4
93040	10	5
93050	13	7
93060	12	8
93070	10	8
93080	13	8
93090	13	6
93100	8	8
93110	9	7
93120	6	8
93130	11	7
93140	10	3
93150	14	6
93160	12	7
93170	15	5
93180	13	4
93190	11	8
93200	13	8
93210	15	5
93220	12	11
93230	14	4
93240	22	13
93250	16	8
93260	16	7
93270	10	10
93280	14	8
93290	16	6
93300	11	6
93310	15	4
93320	16	9
93330	13	9
93340	17	7
93350	14	9
93360	15	10
93370	6	11
93380	12	8
93390	10	8
93400	16	7
93410	13	10
93420	12	7
93430	13	12
93440	13	9
93450	12	10
93460	12	9
93470	9	10
93480	12	9
93490	10	7
93500	17	8
93510	6	10
93520	13	5
93530	13	4
93540	12	9
93550	16	9
93560	13	7
93570	15	6
93580	13	7
93590	16	8
93600	9	8
93610	10	7
93620	6	8
93630	7	9
93640	12	8
93650	6	12
93660	8	8
93670	12	5
93680	12	9
93690	9	7
93700	7	8
93710	10	6
93720	6	4
93730	4	10
93740	7	10
93750	5	7
93760	3	7
93770	4	6
93780	4	8
93790	4	6
93800	8	10
93810	7	11
93820	6	7
93830	7	5
93840	8	6
93850	7	5
93860	12	5
93870	13	6
93880	10	6
93890	13	6
93900	13	12
93910	10	7
93920	5	4
93930	6	10
93940	9	5
93950	8	3
93960	8	6
93970	4	5
93980	7	4
93990	6	6
94000	7	9
94010	10	6
94020	10	7
94030	4	11
94040	8	14
94050	10	8
94060	7	7
94070	5	9
94080	8	8
94090	11	6
94100	12	8
94110	8	9
94120	6	6
94130	7	8
94140	9	11
94150	5	10
94160	7	7
94170	8	6
94180	11	8
94190	9	8
94200	8	11
94210	13	4
94220	8	4
94230	8	5
94240	11	5
94250	8	11
94260	10	4
94270	11	8
94280	8	9
94290	7	9
94300	4	4
94310	2	8
94320	11	7
94330	8	13
94340	8	5
94350	10	10
94360	8	2
94370	7	10
94380	11	8
94390	11	10
94400	15	5
94410	13	7
94420	11	7
94430	10	10
94440	10	10
94450	19	7
94460	7	9
94470	9	12
94480	9	9
94490	8	9
94500	7	6
94510	6	6
94520	10	6
94530	9	3
94540	10	8
94550	6	6
94560	5	10
94570	5	8
94580	4	6
94590	3	8
94600	7	10
94610	6	4
94620	8	7
94630	3	10
94640	6	13
94650	5	10
94660	2	9
94670	6	6
94680	5	6
94690	10	9
94700	12	13
94710	13	6
94720	7	13
94730	6	6
94740	8	7
94750	6	10
94760	9	10
94770	10	13
94780	8	10
94790	8	10
94800	11	9
94810	10	10
94820	8	9
94830	6	10
94840	10	9
94850	6	10
94860	11	11
94870	10	11
94880	10	5
94890	12	11
94900	9	12
94910	8	8
94920	7	8
94930	7	11
94940	5	9
94950	5	5
94960	4	6
94970	6	6
94980	3	6
94990	5	8
95000	10	3
95010	6	9
95020	5	9
95030	5	9
95040	6	10
95050	10	7
95060	8	13
95070	3	7
95080	6	9
95090	3	9
95100	4	11
95110	9	7
95120	4	7
95130	7	9
95140	8	10
95150	7	11
95160	8	8
95170	12	11
95180	11	9
95190	12	7
95200	14	6
95210	10	13
95220	8	9
95230	8	5
95240	8	5
95250	9	9
95260	6	10
95270	5	7
95280	7	13
95290	6	11
95300	11	7
95310	6	8
95320	10	10
95330	6	7
95340	9	13
95350	9	5
95360	6	5
95370	7	10
95380	9	7
95390	8	9
95400	5	10
95410	5	5
95420	10	6
95430	9	5
95440	9	10
95450	11	13
95460	13	7
95470	8	10
95480	12	8
95490	10	10
95500	8	10
95510	12	8
95520	8	9
95530	9	8
95540	10	11
95550	5	5
95560	5	7
95570	4	8
95580	9	9
95590	9	8
95600	4	11
95610	5	7
95620	4	9
95630	5	8
95640	6	10
95650	4	12
95660	8	11
95670	2	9
95680	9	8
95690	4	10
95700	16	9
95710	10	6
95720	10	11
95730	7	6
95740	5	5
95750	8	8
95760	11	10
95770	14	6
95780	5	9
95790	9	11
95800	11	8
95810	8	9
95820	4	11
95830	13	7
95840	5	8
95850	11	14
95860	14	7
95870	9	7
95880	12	13
95890	6	10
95900	10	6
95910	8	7
95920	11	8
95930	7	11
95940	6	9
95950	6	4
95960	11	9
95970	10	8
95980	6	7
95990	5	8
96000	5	11
96010	10	8
96020	4	11
96030	6	8
96040	13	10
96050	12	8
96060	10	7
96070	10	12
96080	5	7
96090	6	9
96100	8	10
96110	9	10
96120	12	10
96130	10	14
96140	13	11
96150	7	8
96160	11	12
96170	9	7
96180	5	8
96190	6	13
96200	7	10
96210	15	8
96220	15	6
96230	6	9
96240	7	6
96250	6	8
96260	10	7
96270	6	9
96280	11	6
96290	6	8
96300	5	6
96310	6	9
96320	5	7
96330	8	9
96340	9	8
96350	8	7
96360	6	5
96370	10	8
96380	7	8
96390	8	9
96400	11	7
96410	9	12
96420	10	7
96430	6	5
96440	10	4
96450	9	13
96460	8	11
96470	9	8
96480	11	6
96490	14	12
96500	5	7
96510	7	5
96520	8	5
96530	11	8
96540	4	9
96550	8	4
96560	8	8
96570	12	7
96580	8	2
96590	9	2
96600	9	5
96610	10	6
96620	9	8
96630	2	7
96640	8	7
96650	6	6
96660	8	5
96670	8	10
96680	10	11
96690	14	1
96700	10	5
96710	8	8
96720	7	7
96730	11	4
96740	10	4
96750	15	6
96760	8	5
96770	3	3
96780	9	4
96790	6	4
96800	9	6
96810	11	6
96820	9	6
96830	8	6
96840	7	9
96850	9	5
96860	7	3
96870	9	6
96880	15	5
96890	8	9
96900	3	5
96910	8	6
96920	13	6
96930	5	8
96940	7	4
96950	8	5
96960	12	3
96970	6	6
96980	11	4
96990	10	3
97000	7	8
97010	8	7
97020	8	5
97030	13	7
97040	12	5
97050	11	7
97060	10	2
97070	8	8
97080	6	5
97090	7	4
97100	7	7
97110	9	7
97120	8	11
97130	15	5
97140	12	2
97150	12	7
97160	10	2
97170	13	4
97180	12	4
97190	6	5
97200	7	4
97210	5	6
97220	8	2
97230	8	4
97240	6	7
97250	6	4
97260	8	5
97270	10	2
97280	8	9
97290	5	8
97300	10	5
97310	8	1
97320	9	3
97330	9	4
97340	6	6
97350	13	9
97360	6	5
97370	6	6
97380	12	6
97390	8	4
97400	8	7
97410	9	5
97420	7	8
97430	9	5
97440	7	10
97450	11	8
97460	6	5
97470	12	5
97480	11	2
97490	11	7
97500	11	7
97510	7	3
97520	10	2
97530	8	3
97540	8	6
97550	10	5
97560	8	4
97570	7	3
97580	4	5
97590	10	6
97600	5	9
97610	5	7
97620	7	7
97630	7	6
97640	3	8
97650	10	8
97660	5	4
97670	4	6
97680	2	4
97690	9	5
97700	9	5
97710	4	4
97720	5	1
97730	4	8
97740	8	4
97750	9	3
97760	5	3
97770	4	3
97780	11	3
97790	9	6
97800	8	7
97810	7	7
97820	5	4
97830	9	3
97840	12	0
97850	13	14
97860	8	4
97870	8	5
97880	10	5
97890	9	3
97900	8	4
97910	13	2
97920	13	4
97930	14	4
97940	11	6
97950	16	6
97960	13	4
97970	17	3
97980	12	3
97990	10	7
98000	12	3
98010	16	8
98020	9	1
98030	8	5
98040	10	3
98050	8	3
98060	11	5
98070	7	5
98080	11	4
98090	7	1
98100	7	5
98110	8	3
98120	5	1
98130	4	3
98140	11	7
98150	6	5
98160	13	5
98170	8	4
98180	10	3
98190	3	3
98200	7	7
98210	8	4
98220	10	7
98230	5	4
98240	3	5
98250	2	4
98260	7	6
98270	6	4
98280	6	5
98290	7	6
98300	10	3
98310	10	8
98320	9	9
98330	8	7
98340	12	8
98350	2	3
98360	7	3
98370	5	4
98380	5	4
98390	4	4
98400	2	6
98410	6	3
98420	9	4
98430	3	5
98440	11	4
98450	8	4
98460	9	8
98470	14	2
98480	11	10
98490	8	9
98500	7	7
98510	2	6
98520	13	9
98530	8	12
98540	14	9
98550	7	8
98560	8	10
98570	12	13
98580	12	7
98590	8	8
98600	5	5
98610	11	8
98620	12	4
98630	10	7
98640	8	5
98650	7	6
98660	10	6
98670	6	6
98680	13	8
98690	7	6
98700	11	15
98710	9	7
98720	11	9
98730	10	9
98740	9	8
98750	11	7
98760	11	11
98770	14	5
98780	5	13
98790	13	10
98800	10	5
98810	13	4
98820	7	11
98830	7	6
98840	5	11
98850	10	7
98860	11	12
98870	7	11
98880	10	7
98890	13	8
98900	8	9
98910	9	8
98920	10	5
98930	13	9
98940	11	7
98950	8	6
98960	7	9
98970	8	11
98980	7	12
98990	10	6
99000	11	11
99010	8	8
99020	13	11
99030	10	10
99040	7	11
99050	16	9
99060	13	6
99070	13	7
99080	12	10
99090	9	8
99100	10	10
99110	10	13
99120	10	11
99130	10	8
99140	10	9
99150	10	7
99160	11	9
99170	8	3
99180	6	6
99190	5	4
99200	4	5
99210	10	9
99220	4	8
99230	8	7
99240	6	9
99250	8	12
99260	10	7
99270	6	5
99280	12	9
99290	6	7
99300	8	8
99310	9	8
99320	12	5
99330	10	10
99340	10	9
99350	8	14
99360	10	8
99370	12	10
99380	12	10
99390	10	9
99400	6	8
99410	8	10
99420	8	10
99430	7	7
99440	4	11
99450	12	5
99460	11	6
99470	10	7
99480	11	7
99490	9	6
99500	8	11
99510	11	5
99520	13	5
99530	10	9
99540	9	13
99550	9	6
99560	8	6
99570	7	3
99580	11	7
99590	10	8
99600	14	11
99610	13	11
99620	12	5
99630	9	2
99640	12	9
99650	15	5
99660	8	10
99670	9	15
99680	10	7
99690	10	8
99700	11	8
99710	7	5
99720	15	11
99730	14	6
99740	7	11
99750	12	8
99760	13	5
99770	8	9
99780	8	8
99790	11	4
99800	14	7
99810	11	8
99820	15	6
99830	13	9
99840	6	12
99850	11	7
99860	8	7
99870	8	5
99880	13	6
99890	10	8
99900	17	9
99910	7	6
99920	10	6
99930	8	5
99940	15	6
99950	12	12
99960	11	13
99970	11	7
[truncated: 5 more rows]
